# Supplementary material for: Android malware detection method based on highly distinguishable static features and DenseNet
Source: PLoS One. 2022 Nov 23;17(11):e0276332. doi: 10.1371/journal.pone.0276332 (PMC9683612; doi:10.1371/journal.pone.0276332)
Supplement: S1 Data — (CSV) [file pone.0276332.s001.csv]

00002d74a9faa53f5199c910b652ef09d3a7f6bd42b693755a233635c3ffb0f4.apk
0000764713b286cfe7e8e76c7038c92312977712d9c5a86d504be54f3c1d025a.apk
00088e191503bbfbd5c56a789a71e8c718e42ea422ec73c760ee2de489e02b2e.apk
000a067df9235aea987cd1e6b7768bcc1053e640b267c5b1f0deefc18be5dbe1.apk
000e0948176bdec2b6e19d0f03e23f37910676a9b7e7709954614bac79269c36.apk
0015ae7c27688d45f79170dcea16131ce557912a1a0c5f3b6b0465ee0774a452.apk
001e0f67b5bb9ddab14facbef94791eaed0eb939bcb651d19dafd0e2a05d8178.apk
0025f94ed7defb1f063b30463612f6795c0c5aa0786d51f49722e17962d2bae2.apk
002fb7803cd8c0549bc7eb023458618520a3f0939e6ece1235a296491a7a1383.apk
003585f856a2a322e4a7a989a2bff0eb62e025aa9d2bcec53742f82c76d592e9.apk
00453ca8895fd43a2509e3b731ceef37a337fe61a36db3ece0f2952e3edeebc8.apk
00461a5a92a73864d9c9ce51b501583c5ebeeb0434fd8d4ea8d613a20eb8a805.apk
004928e699609da4193131777e10cd2ce30c449031e37175ddfbed7ec8009598.apk
004b3862f816f35464fe8f1e45d56628b299d32b25f47ed4d308251f4b250d19.apk
004d92fbf197f97658f817f0d7ca7219729db23b8211a18f3c5a2bc0120e4c0d.apk
004f4036e4d94a94e9bdee477871b9e8f6b856ca6fb19f2d65d2268fb74a501c.apk
005b46f64c266bc14ced91703b28c2411f2f4e4e19cae9f3883d385cb27d7642.apk
005b6377f2e5c52d85d3850ee9ea10fba8287334671577a2292fd844ffc5dda1.apk
005ec0b94643dbdb4258a4c27851ba4f8cb9694d7fb6a8457d7f2578692a9a42.apk
00621e015191863041e78726b863b7e1374b17fda690367878d1272b0e44b232.apk
00696116790f5c398de19e9184da0b32ac011bc30e9c18e14ca8ffd2c3dec7b8.apk
00725fec93b53efbfb3d63d609b25cd2e630c42357b4dac15ecb775ebcc65a0c.apk
0080470cca6e2459852d2e39a0d8943a9b03b3f31cebcc61e8a2c738ad09a53a.apk
008cd5abdf32debe0be75b66bf0bcde08c96e62cf77b4fc857ad0b201fcab808.apk
00c8de6b31090c32b65f8c30d7227488d2bce5353b31bedf5461419ff463072d.apk
00ceaa5f8f9be7a9ce5ffe96b5b6fb2e7e73ad87c2f023db9fa399c40ac59b62.apk
00cf11a8b905e891a454e5b3fcae41f3ed405e3c5d0f9c1fce310de4a88c42d0.apk
00d878739873b7ef94786acbd3fa334f3c038e1b0370e2428cb476d836fb9b2c.apk
00e22cd46231f1f930e5a7ceb0f1a4f7cf600102db85e55c9e31da95dae55a4e.apk
00ed8f76dc592d928b3639e44eac7615c928cdca3c85097738f608f1327741ad.apk
00f11f51a89f2487a112ddebc079757933ed5d49104febc09eabb86c91b69433.apk
00f4fa52f37037efb710c18b7d7ae7708a27ab1bea333e99cdcbd680eb32408b.apk
00fb209d9f9f1b68b4e13076b555ca1a6da4482f5d1c9af189704e5b5195a09e.apk
010174a982ff9262e95d779779d7be32fddc57f08d17dbd49e0bc31bbbc4e6bc.apk
0111366c67c96088fa880163a54b42639c9b3dadc46f27f68ac56a846e868672.apk
011ab1e277af208d7c369781696abf9c05052cabf36b592e2dd452c6dc3a9a51.apk
011d701664005b060f1392c3e7f3386cf5711bac825a52f810144f0394b017cf.apk
015b473e1d56054bed16899430ea95f9ac940a45ab0ec4888a119279667e7916.apk
016ab069253276cbface350265f0a2d5f10f38e3c7888dcc976698216c2bdeea.apk
016aec03709187081a8b65d324c905d640f086749b440d135c3f3f0ddb8a137d.apk
016d7a6fd2562c8567cdf48cecb38b0d2d72d0ec75ef9053e85372e54b7d45d3.apk
017597800ffa7a61b202eab6200364b098d2a55742442f8d7f8a74ca62c07f73.apk
017b52481558fa82f4265d3616bdc87991b3a3096999f19032cc27f047e1f9ff.apk
0183305ea07914e1b98fa2d89d25e0c1a8d07cf532c6cc181be6adec51f40b13.apk
0191f7250d86c7e25d07c348a612d2b13ebc9bfb6646fa1dae084163319d5a07.apk
019248440ff1b20651297d9ee10a22ae7485a095af017a9269ed6de68a91e846.apk
0193549db1a2bca74c4331fcf78ffe41218d4981a512a2f9b686ac34df569d05.apk
01945e491fe71598eb5433f6b359164cb443972bf187a5e4bb87342f157f4a74.apk
01a3ed554a26373d89deafacd69144f342c6d20dfaa870180b5bc21daff816d4.apk
01b49fed999c4c998b0c18b632d02001eea00f24f557a346ea59dfc18e15c6b9.apk
01be90f0119b722d0012c269a89dd548138018695fbae64b4374f3610b0d0c99.apk
01c6814940f2a3f146a3fc397415079a94feeb7141692ec525b6cacdbaea6067.apk
01e1164bef82ceb384d0b8d33b99f40de383b5346b8599010977143be6bd0a69.apk
01fa2597bbaa62d2c9597421d689ead204f9fce3d42ba52774d41db280978d4e.apk
02043698b6dd2aaa168e3ae27b1c74260443cc56e1b69140296970ea42400afe.apk
02128bc06f2b442388353879c7188634a83378795d29c5dfc7216bab2e3377cb.apk
021932d7d3b2e7818e12f54396c3532978a09dbfbd995f094484b4cc24ecb5f3.apk
021b664d927ee81e90b936e6b880844b040753bc048debff0358b39fa15c39e7.apk
021dd8cb942c749f6f4d64b592497f68d589d3b22499dec3c1009743ee98499c.apk
022c88f2397b59ef6394db385163b1ed44c5a4b720f667ca3b91983b04f89433.apk
0230452e82afbeb1a9cbaa0cebc746e9e5fa14c70b35da7cd3a9fd6e3a49304c.apk
0233609ed1eef056af2b3218d0fd914bdaab4dabf5694d4692e20f0d7f3dc19d.apk
02379aee63fe852562189d92a9a7393282814dba6d0fa0ad412565677c194fe5.apk
02487f2337b071148694e755668291c945586691e9aedbdf8cb7ec9e7509c1e5.apk
024ba9cf9746ebb0a96b447a678f9362c7d05383ab20e9b4fc268a6eed3cb5b0.apk
024d89786cd52f23927d225a0ec23c04fb9de9c27f0892d6c6e2758e9d6021c5.apk
025065046737666455d276714ccc8c478f1537d149eea02244306808b0ad542e.apk
025ab95fa2b88dabc0894d575ae0b961f1b22c2da2adf1569c35ba1a7e776970.apk
02655fb25dc0f9d00e686c83cecb75fbb07785ea734a300b8b83142d322f2c27.apk
027c6d70c5770b950379081e9cfec8611ed37660e36fd40e8a913bb3313bb18a.apk
0281dcaf90acbb221383c2787ebf93d21cf12e6367a4313f8ddc482dd6b4683b.apk
02835205ca45ee34688b33eebff2692bfcb4dda10059397809271d4c547a4290.apk
02839d0acf52fe60999c6299d6d170ae2491bf9f9c3848b5124ae8dfc73f4f7e.apk
0283baa21addd2197cb8de6270170db76c151dcf8d3f550be23bc87525eddf03.apk
0296a1ebcaa06d169a970877157bdb8172f73caad523cdc7ee18b5f3cbc66ef2.apk
029887623127de4cb884547ad2d2752b8c0573070fb337a1650084da8c2fa8bb.apk
02af11a4fa606940de1d4ddec4a1d567090c0df413c2a28529a9bf0253026033.apk
02af2eef6bef09822756db10f8fcc6e15f6bd034bb1cadd3fbf1737bcf0604db.apk
02b2f21b775e0d0930e1f9a8d11f196070de2aea96937f1d5e89a9573853716c.apk
02beb982f15a3f11137cce7a9012b1f683b2481db0008449ad3f0cbb2b873efc.apk
02c9bddf966b59a8850a7395e7ce5af21ca16c442a0389fa0f5ec86680e39c9f.apk
02cc86e73be61180fd66ac9625f655217757291ba255adbe1efeca2d1f2803ec.apk
02e112947aa19a577fd9d825531bd74797bbf5825a74e9918d4027bbd24bb49b.apk
02f33a68e7425458671ae48d5fc4c451533b459fa678458c87186fe6d1969825.apk
03004f75b75ecd89cab16fc23dcef1eb6a4b283a7a692ddb41cd39173a796ddd.apk
03021ebcf143dc222585da01d3dd3271c2a5bff9b83df5bfdad62b0821d4fe5d.apk
0305865c58c79397a0b4510139e403ad16d86d5c7983a22f97db8af3ce589ad0.apk
030747af4d0edcb03870259435aec0727be438162fca9b050426bd334e55d4fa.apk
030b4d37bf0c3e7b39d2f717c09affa8811ef5a2feb11fbdb94f40086c3cc8c9.apk
03191237256611ca8400dcc35261f2e9c028956fef272a574680b2c8053c566d.apk
032048f2a8854acb8186e288c40815e2b7e05dade1d1dedbc3bea5fae5e1d59b.apk
032060a95d29101dcf49c926060fb742e8c72e4e07c8d7535d7abd5c49dc2d33.apk
0322688512b63087bfab1aac1239fa749e938f245cdf5c406773acb89a5e2906.apk
032522688366cd5d30d91f383f4b12e1531f147f475d14a937ccbffa11efa2ec.apk
03259a1228e3ad616f10c2370b8c142a8d20132505fbc5cdb5137322a8a03fc6.apk
03385b42f9dffe697a883aac40042188e658145e8d67e0dab9d665501d7e02aa.apk
033f16e34fc8b4af246dd49cb6fb0c7918699c32e592586c4f969439f5876481.apk
03414bd1af78b055913f0616fcf4368b8b482c36784eca1cba706a9e77db1f9d.apk
0342557418c137bee90aed5d2bdc0b2baf58a98f6794f04ee35de89316be0edd.apk
034a7c39666d859c9773e3f4e305f79bef95471f45ec3362a9fb3f27c661bf01.apk
035001cc44850bd7fd1fd380861a9bd12c383789f92acb80fc18813158fe1a4d.apk
0355362f4270e02ad3e78b793a1119739510b3be9f94e34290d8a47784cf72bf.apk
03716352c37fc6e1aaf815259b6bda12d06e6fe226dda929b24fe94972d884be.apk
03839001dadee12688604edd3d19ec7caba7c5a9f2a52a2e092adb0eff101b05.apk
039603b250f792325ecdbc4aebf600f599b4598f7c72c058753962cf747e1fff.apk
039f9ac39b8baa7f6ea7db49e4587ee4c45f36219461515e242491f592548b51.apk
03a2c97e0ed693d31b8974b2383f2ccb2b3d5a6046042e242085c9817855b1cb.apk
03b0a43761b4c7844566c648c6f436596e98b28de205a444dfd80d5385414fc4.apk
03b135be43ac95338afa14cad603d5340de1e96a6516f38024bc5016605e061a.apk
03c78d58f22b4ebe6bb92735d19c869e57d10ed3071644c1a429170e7c9f3d51.apk
03d1161b5e4e76db43b9a484596b4524ac7e40a9b4fbba637e1e62c069698702.apk
03d9bfea650206748df30864c4af5b0ce4639be43526fdaf94673639f352bd7d.apk
03e5019f2911338dfdbe3e569092234f4d90738fdcdc93aed8da2bc5e243cddb.apk
03e69c942b1df2e59faf927a0392791e756720a65163e8ea50d28c7045c45cf7.apk
03f76e12ca4c99b44d531a3690c09c49158066bbccfb60ce3d52baa3a9268eb0.apk
03f8bd273f6f59372547f165d0d4b4efa0b677d054abfa23225c58fc79518431.apk
0429fd16534af847e75541d96295916b6be120fcf64b2ff9b55cfcb4962d9887.apk
04337ab08d5d6df940e36ade31301d84860d0295f74f73aafd2af2734b17a283.apk
043610c4a6961f36ceea75004224681b1556b57ca8c0494d524eca6d460bbc6d.apk
0438d7140d883bd4fe8efb9c85374cae0179feee6fb60a174e84b9a437d96e28.apk
0439192ae5104bc28af4526139408dcc349adfa3066dc615397b3447f5b1e517.apk
043f5a7ade062f0896e414c6e91deda8765693cc0b09587c0a9d370edc3860c4.apk
04441b91f143b618f0e6488241284cddad72b0b2b131bb84eed406739b6701fa.apk
04561186b638422fdd643a1a772cd85ca0d1214aa4a52c459b35587348880d5a.apk
045b3aa12aed348a4efd5574b88da97c036a766d77963773974dee02ea8d7ceb.apk
04666ca199f51c24d05b61c87cf37fb934073c075cbcaaab7f3d83850a8d325c.apk
046ecd12af42149989a427d5bb9b06cbe4860e527f272ec1da72a21d3ee58953.apk
047dadbd106ee6d03ab38b263510efb362a21e6f409f646b98ae0732646d603a.apk
04839874a44990fa2ca63379769025ab0b28eabb62c46e9c9840e9add4af6c1c.apk
04935f30d9a32b04ef9f65ebaf75d50eef1e9c11e0a97fe412ad99cb096c1974.apk
0498557e9b528ad13afef7a5ed8244e525b200021fae079f5666897d6a3104d0.apk
049d5d5e6dda98f512e0a9fd2d8e3299bb16adfb63d95033ed6a839588d14425.apk
04ad8bbcda68e2b3c8ec0669625c348b4a191589154260c7f86957b9adc51e0d.apk
04b112bb63c992fc1158f7d5866fc901df832886cbf7dfb4391d342faba0be25.apk
04bb03aa85b4d447b18210a15f31ddecc1335e757420762e4a2636cc9d069868.apk
04cdfd2f08208e2759a6cf201dfe4c5ee6f724fb4ca752b5d2b924024e661ac1.apk
04d8ef5ba4842b7c4661a31279ce04e9c3fe0c4028d11112fdc0195e7b241ea4.apk
04edada0f9506f0ca6896f6b3922b2c596b0a029edb66ff7afc37da2892a2639.apk
04ef88724f02a0500210239e4f65931204860adb66d8c47109e01302d3ed814c.apk
051570cf064d78278b21b1acd744b235db637c78e8c41fe778f0184b385049a8.apk
05176fa3d3a3de6c653d838389338c1d359e6aecf3d33b17ea6cd88f4b376b92.apk
0526cff3ebb1fbfa493cf982fcba85409ae692157b25f9046469576bf58e8c4d.apk
052b0c625af6be4ff26b7ffa6c32c9a21f2cc307b81a11bb86bb5721c5e572a9.apk
052d1fb4713352e0f334af426f50cb445f6d1eca9336ef674c6161db1f71d2de.apk
05332328b281ba6847be6a0a8918b4ec55ec07fed51165c6038a894843b07dc7.apk
05389695fd1a613716ee276b2e192b7b742caeeeedc8696931218167ef9a609d.apk
053a5a6b5de01ac16784db09422c3c462bf208f7cbd4cde4b5244393f162e357.apk
053f8e3836439fdbcb308a76dfd300da3b5dd24954c42cfe15b97e0eb6fceb05.apk
05417cae28f2107ba3e633b237bccb29e2521d276d1366f64ae82a649127d4ff.apk
054546349f92e6a029031875d53fd7d83bb9d98ff5ec6c05fe90fe98dffb55e5.apk
0549cfcc0e0360559030ccd729d5a8c32f4a1ee8f8a2a1a97db943e47408a53c.apk
055153d55de65ed5b738124afdd24567d8fce621dc321addab731e0bf36ee7f6.apk
05516daf397fecb6b03dfa8bd4b0a24bd60dc74556c1dfa4e46120db173c04d9.apk
05620032f3a2abd5ebea482b5e5d5b8ff5faa8115019736013d87f442032b6bc.apk
0563f069cda9e3ace689ae533ed2e61dbbe1f8d578ed41d39148998fe8522fd2.apk
056bc81460cda943ac414977bb1f62388bb40e1e9f418c2290a03968e8411985.apk
057be424bd9953e4e247352f21da216fc22ed7d00b1806f11c70779ea6a6b203.apk
0594441a4f7bbe2510fe8f280666b5ec87d9e6e369665171e2edf738cf234a43.apk
05a08d700515e000fbf035a920f2215b957d5dceec987009c3bf9613c2dfd4b4.apk
05a50d0d9420eac2c6aa11cddcfd46d479d5c26da9a43d2ee6848a4539c2d7f0.apk
05a64c76b56919f4c6063ce376b59ac84c707425d6a442936b5ad659f7293c1e.apk
05a8cd29578c045681d102b40440bfb62c6f10efa0c72bba67a60ac978b918a8.apk
05ab5d0c3228eebe69d459dde2a3ce9c8f155180e095f1c5100ec4f7dc9de663.apk
05b87d92c45111cb5f22562cfdad72d10ea1955edfce65ec64f0bec8853d2e19.apk
05b98b45185253095ce01de46cca6f77ef1e62626c7783963896daad8539a8a0.apk
05bc17fce5228fec9ea0d69a346f906edfaf7ae9513974a66b30825a66dec619.apk
05c68734c04460dff87618c0065457788edcad84c23f32113b156a963290d917.apk
05e0282e0ec7ab28e58f2b2d99cefe0b52ef21900f2ab3d0c0f17c47770ef2da.apk
05e8e5dc641887839a37af57dc7890897ffb0c49390c7dbe239dc67f21d41cbc.apk
05ed925cc4e05d71b21d862affdf2f0d066e1b4eecec3e4da02219125977a7af.apk
06009adb711c58a40f76a47e1fe45915ba806e62fba2246596276ac158704473.apk
0605bd630194e285d69b8dbb30944e2b85199971f5603fe7f45ac6edf1e6081a.apk
0611f09e59df6e2521513f366bd33347c44d77eb0020535b2d068334101ce282.apk
06122bb9a5e048b30530004104cd03bb4b0f6e195a2e49ee311400ed4a9119ce.apk
062998e70a32a1eb08331f2d187483786fcd1e1d47dc928990b8f8ecf4812f46.apk
06309b913cf879055ac31672596fb2c5baf0f928cd309e4190edbb8ed2a2a8e0.apk
063fb4886074d346c5d2c82e1d1579ea102753fabfb04b2f34f6d4e8aae4b73a.apk
06457902965e95183211fa5e36aa8b6d860ba51891d666fcccaf52810db03428.apk
064c788acbf22b2bf141639f8612caf011078469e254c71d176007352589fc16.apk
0657ff2667049af2f78c00699c4bc18f73e953e39240be4a063ae927b24f367f.apk
0665480fdb4b6e9424df09b43e130e734cdf75981178ec4bdc830300e5a85c95.apk
067695145a35f022541e7193dd848a24c687ad2a9b7af4ecb7a19234048a6b8e.apk
0679be365f50687bb69cac97c9482fc0a3ba597f3e730cc5754d3d722df53546.apk
06833a3279b04c3f077fbae9f15f7c75f60ac50523bee0ef17584bbcd248cce5.apk
06974d4e7db03d018d7c6ecd9d1ceb43176462f8fe6b2ad10fbe8574b20b12ad.apk
06987dd1d1096e2cffdb5564817ed70c2441f4296dc3244a62f3dbf172cc6dc3.apk
06a4f78aaf72cad639986044cd43ada4b6d101cd9ab1024c2fbea330eb4aee1a.apk
06b3f271c5ccebbe0bd76a9b86490fa9718b8ecf333135f10e1874aaf5efa288.apk
06b42ad94b5d5198d8ddee60496c666c889e61c9b0838e6fb59a7de5e8c7202d.apk
06b53d3ea2aeee828123194b4cea8135f5b868296d8d7ab3cb839e34b2f04d6a.apk
06c705212145623b0f1b6aca99ca24af5ee73c48ef4d693a2ff956b3d52659be.apk
06cac1c9245c13e8b1b596c36e6a1aa613a340c330c8dcaf1f46e61425ba1c28.apk
06cc64cef852916ee0e220157d744c7db9dba35411f6f0a35a0c658e4e5edb66.apk
06d512e0fa708b3f087e60f34aa5eb6d5bd935451c78a5cfb576a0d72fd2e557.apk
06e762208cb75824e9ee6c6cfe0e42f2a342ee32a49c80e26b6a5facb5ea98e6.apk
06eb19d137ff0a0ccd778b236e8d45c3b9b078115b2ed69baf06aee0244980c1.apk
06f3b82f301c97b2da71f4fdc8ed0e6046381981581dbf7714511abca47d3387.apk
06fd5e281179fdfad8c84a4a12977a6942b989923826f91b0bb2fc0d4c9e9641.apk
07059891007b75eaa1fec5cf1f2ca89c71a0200777019d038489bbd803a2cf15.apk
07205de9804606bae6613a82d24047a5b7fa8fc88c8fde4141acdf107afce443.apk
07314216289ebf4d660dc189cdec1b8c84adb14769e90270c0fe7ecf56fb30bb.apk
0732c22ae1e9439530114edd0c469472726883fa386b6c9b17702598063b5b3a.apk
073ec89d7e88e362ba439f96e636c40fceee45a0f386c5630638fd1384dd26a2.apk
0755086e94d0e11dea086684ba253eca459a88deb4e5b92f9a316ae6afb7e4d6.apk
075f616abd91e226a0e4c9b9d21bedaabf5f28cbfa39231046a0036f2596759b.apk
07612382983aff33fa9382371ad1b183deef3df620f6d0221754c0a2f6d29978.apk
0761cd545d05e11a49d760236f997f567171ac4be4bff8e3f421ba0f0f93b2e7.apk
07763f357aee9adf5218f6017bd615073668cd378f94d9770b2d149e73c839fe.apk
0776a61fb83233ebf01affd6408343097db9febdd0df1daef8a0264aba3c49d5.apk
077dbebba5f9ac468d12280c18a5204daf01efaa73ca8433c7e14b6618ec3b25.apk
07829d50ee4abb938877368d851720173b81a4fba741d4395e49ed4d2168ba6f.apk
0788019d8dda730fc81869050a03e5c27dc8278893c906fa40ad48f5349e03ef.apk
0799274e8a51696dc3aba55882a0a115078f8ccee79413af8bfabee995cde615.apk
079ca5410dfa69b4a04ef4d11b6c3b131595edf2ccbb4c0f33c90584d9cfec64.apk
079e37a84807c6146e28f2094ffa3ec1100b8f3a039f0e44793ea4c8823955be.apk
07cc72f03d7ca465553eeac760d52a722c2ce2891cf708280b1a1d1c0aa7ad64.apk
07dc04b694b2bbcdde7ac558de95ec8697ab5f00c021c7c429c52d50239218c5.apk
07e1349dfc31e9e6251a2920521e453f71ce296352861902b99734a8a7b7f554.apk
07e47fbf43c585155ddcdae49c3330c00ceceedf6c9f98432cf631769a21b206.apk
07f3c7f2aef7d3d880b1393efe7932901037d403aceadda5d3b257c8f378361f.apk
07f63e65a9fa9bd371e84401a0233ee4c72d068037f7a422275829706127e317.apk
07fd179996f62c9cd7cbf1bdba8558b06a7354fa23e08adb1b655e29cbc549d0.apk
07fd2a98011a7d116af2e33934730afbb9394f3776553fd08d64fc65a64a8c4b.apk
07feaa0e04e56cb3ccd06fd7902a9d9cec48dfd901bd6d5e07ade81448dcc5d6.apk
0802459b48a4b52368c9ef5d97971ef5beb0c83f03f62bbab960337fafdfa7d8.apk
0804c8515a757bbdff4107c8add9ff43830aba90ebb204009a4765d68f9a6c75.apk
080a5e307ad526ea011519b06ca214c7e1d6214d87295e7cc5b839007e8ae678.apk
081628d18c709e169afedec7a4aa521ba91322e74c604d9b86ee34c43283f44c.apk
082271e08b5355c5619ae5e4485c3600c321dcce1131874b3210e1abf3085d4d.apk
082657d4a72f44ef7ce228f7f6f5293128956207176a3d89def2a8f7ed65ae63.apk
08410d119b877dd31959fd8f18807728146f8c36c9378106f36bb60fef8b8adc.apk
0864acb063671894c80220d3f77cbcdcb08f4aabf017cfeccccac84753c3189b.apk
08776e7a257c2cfc8c0a8923483c5c27af34cccbe483ab3b119a2d7a03a5b620.apk
08801c78e26ae605907825c5ae2588412be78bb5ef88e78c8573930d93a385ae.apk
08811dd354c2c76c1bd3ad8e0c9fbecb60663442ce7b129b22f4a71f54be1b2b.apk
0883c371e8596670e67371096ea040d7ff82d8803e3b9ec03eefdf4feb64d3d6.apk
08908e7aeca04b2dd0800eba17a3c5b5ef40943fe1494fccf417704784c81142.apk
0895f243b8f24a62ade370aa52cbe9c24f6d851b2e4604ef89421f21a8d3cc24.apk
0897d40edb8b6b585f38ca1a9866bd03cd70a5035cc0ec28f933d702f9a38a03.apk
089846f3158a3699ecfc9bc93a3d5a2daa22eea0477099481f1fb0aa851f8e86.apk
0899e04e972faded4f22138e6c1289f1095e9bfe5281d10c2866c7a5a9eec0b6.apk
089b72c6d0c924dcf0025b7382acd8699752a1aa9d6b913f196879b62cb46d35.apk
08a6387999c9a0b3b25a540cec16e41a46f19e4a3d4e6cb895f8c492086f267c.apk
08ad6b366abf609018b1866f609d132ecdb66981aae540d3316c7584c816b179.apk
08bff537a7f69fb1bf9de7b8fe3b243687d34c823a2ff5c8b49048248bbc8a61.apk
08cb0cab276ab0f339ef0f5e1988240d1c181c23b228f8ce016ae7473917a289.apk
08d68dd21abbee3b6a05217b0c4bd43ad0d17f2922f9bf4117ed67918986a7aa.apk
08d9d6656dd86641b2d5364e96f9bd846e33836c67b9f2ab86a46ba22a0a2ae1.apk
08dd0de5632330abc89be6bca96df544bddfadee3ab0454d3b6b313973ac5aae.apk
08dde7bf93d50eedc2030445975197380a02e822d1d857741ddca311ca4b966b.apk
08ef6756f37d785b47c44e8b2a71f737db00f76ed4f57cc5082a521a2a0a121e.apk
0902ad6bd66e1f16132aee051b329a1ca41fd0bf8a1a24d225b35e601dcd3e69.apk
09069deedbfbe51bacf426d1e616b57c98f13469c519f0253d5d18bc657b9cf4.apk
0909944a8cfeb59e945cff0ad758a51d6aabe9ea78231be401c56190eea2d9e6.apk
090b5be26bcc4df6186124c2b47831eb96761fcf61282d63e13fa235a20c7539.apk
091ab5d8a9a81911aa2eae983ca16d61f243cd99e8fd5ba4957b703d0ce79a1a.apk
092c599c136f3d890fd8f1f9aaef52408caa8f821e25f107a733e6c14784c832.apk
0931a7a409a0c17429a27a670c71156ffd2416b925bf66ade1950826dbcfde8d.apk
093693e2e711995f40c1b9e68f1a208a88dc1d58ff2270298d9deea2d070e9a9.apk
094960ddc8ac74836d0b41227b0d1528437be5624b7cd4e95c64d318dd4f1b80.apk
095d66a5b98a204adc3857ae8759fe0909c051bb7b78ea8601064303b512515a.apk
09609b1d65471246f9fa035bec614d542e164fda9536260467e44e7d04f058db.apk
0965b350a12fc8e55865501b73d6dab4cfd35c0fd283a4dc463f77867271eed4.apk
096c309aec96014fa6f7a9b2b161eda0d93753b73767260108f8a7d9fcea1ccb.apk
097075e67e8b3af0290175e3a34ebd587d4351294682e3b01274e6a9767d8caf.apk
0974179ddbdf67368105eee0d5bad068e184d6b0a63f9e92c46f6c581981cb5e.apk
097eb54fbd92f1b27b9b018875e8ef0b9fcd063c5270fdee9955153d807fd1ff.apk
0990c3df9fa6cba73fc83809c5163ca15e6f6a54b7c01c1aaa08fc7c292330e9.apk
09a802e67dc3920d2da1fe60946a514571e3568cdfdb6468bf15ee3423fb2e50.apk
09aa71993f641a9e4cc8589b738023753a9e0ecf279f05ead212df56a303d83f.apk
09ac19bce6a6c98948ceb7db6398c0cddf2cb9167d547597731bc44411371478.apk
09b952bb0e499ea71e042f6984e6e7632fe1b2f646e212e16468b54a7d0e4253.apk
09be2dd3b1027aa9ed38b52fdbdca25095b9a6952879a9b4c9d88bc578e53b33.apk
09ce836a030e15b840d1153dc7cc2101678e65e173c76720e7dd98c982f5dea7.apk
09d9558a9fdfadb98af12f8af01344ad07ef959032eb8e20a8b0a4073bcdccf5.apk
09df0106928e7e1bdd48f30733cb494f4e9cebb90046f68ea06376aa7f5d3514.apk
0a02157b6acd24011b8d165da2625b7a6c804287701f5e211d296bad2a0a10ce.apk
0a073153ba87aebad2f47bc8a0eb3a40f4f24599c7f3926502c070133a09c1c0.apk
0a0a78000e418ea28fa02e8c162c43396db6141ef8fe876db4027fef04bed663.apk
0a1aa1f3c881c8e8f6ea3a27fb6772c1cb21038e0bc134e702492d84d5d2646f.apk
0a282ade29d49e2c01cadd5b6a65b6434f5ad7c96d3360e8c8831cfbc6d8cedf.apk
0a29771ae7a72d272ae3cc322ba26bb6e5a4f3fff93bb1095ec380941315fc5a.apk
0a342f18ce340cb36b54077376cab9f5070fcf84a46ce34f35947f90c7588fcf.apk
0a38aa7610cec274806a1c8c909091eaca98f0cd71796adc0c8af29f693ad253.apk
0a394ec6d7c750349a54d4893b83df31072900e804ce4845dcae763348c2e187.apk
0a3be4156b705957d201a86250d0d7f4c5470f1737ed6d438a129a39b475397b.apk
0a4d010be1742edb7cd76ffef94e7a1d4cc8c1def1ac37930403ff9f5ccc4841.apk
0a68a27d0298bdb226dac7a5ab4853e8794b3ca8b2d20ee6a413559315d29f35.apk
0a7695a7a6c27bdf7e3acd77136642589a28de08b14a81328a39bd3ab5fd095d.apk
0a7f729ebdab6cd0eada689e829e6e6113f4c26fd9bebe83cbe461555d10ec48.apk
0a94f8da4ece3efdda467205b294f5338323604431dc41a66c68c833aba59263.apk
0a9ec6f11cc0842e507ef10da3d83e2d880833847993be55d2def2c561760385.apk
0aacb77a43ea7d2cfcab3d9d5e27992df70949e0c5c4a2043c5ade86f31663af.apk
0aace1144b8e8292a096b5a8cf680f4bbefed3106d2fb63e815503b8129a637a.apk
0ab2646c27ee694a24482f029ec30bc621194c2250029456f524a359bb8a521b.apk
0abccad6ac3523c968c44dec57d7a7bd50400a55eba02dc37c7c2f6e6a759292.apk
0abcf9034bdb8a88fcd85f133a1677242431ce63182aa2e82827131ef00756ed.apk
0ac59b8e80e40516e10041d5225171cbf6b8f8ba59f26413f5c42c063fe5d41c.apk
0ae44d1320be319e2d15a5c83c240bb1fafb28d3f8612b34e0d6adde2315926e.apk
0ae6cecb96e4515f4536efc711d583a447fffdf2bcd4e04d2f4a0347f63e40ea.apk
0b0625415fd2c9d06e28d4d246d202e6e2985853a6e1b9ec40eaa02bc197ba57.apk
0b06ff04b2b072eb507d576ca1f2f27c76ab604d9e319f02628225292b5ec371.apk
0b138524977884872094e5dc1d0a39bb5f3b1e1a05bd35b96e68940717b87414.apk
0b24921c9648d712d4b53d4f575db7ab448c92a40ae2cc23e31176893890bbbf.apk
0b33469936791db785e8546bb752aa75de4c3227293a4237249dbd05fc12d039.apk
0b57c267a3028a744019b250a8af44e3d5d1a1ddc650709cec8423160325404f.apk
0b59f6b7d6df736e7150e5a7506d97aaa67fdabf113f97f8ec6f48d8511a2dba.apk
0b717dcfd6b02ec4c6e46b856f24958e499decf2b9e5b4e31ac3f401abc46006.apk
0b755582c46acfb65c9d73e6687dcf08cf04fac5e4030de0b8e16e193bcdfe64.apk
0b89540441c58c7e3e3bc38b457349053494496022119c5153ee1d295ff9bcb8.apk
0b91bd055d6324b66605d922d3638adfb1ea6d033939b9cb923f3cd2dff50997.apk
0b963bafe330d39369cfbc279ade2eaf8ed5915d6bef52c40b6fc5505d6dc6b2.apk
0b9678ef94e8dcc2bb4d3b2fa5a75bb9ae4f7ef464784d1a2509e003da699707.apk
0b9e5110568a756906bd1a38e8e2dd6cd00d2ece7a8b64498c3df6105d239d03.apk
0ba56840adf155b07bf6ef96b141acd2e5d49f0f17d4bcc9b887b62a39fb06eb.apk
0ba73fb2257f2c1794a47c0295750c2b8cb914cbf177bd708e7d10539286d9e1.apk
0baa87dd46f81f6f6c2243b23d4f59f79f8091711cd03dbe9e977c1bc0f35141.apk
0bbe059acef06f941ddec07a2fc6c61710d565a5811ed00139c427069038c42e.apk
0bde53a1eb174ec846d27504535c3f344499a4b5b809744b9369d6e6cf717d55.apk
0be1ab066b0a4b7732ad7a7ab25d94f716a216e09df54477db546db549d0ea82.apk
0be2a032fcfc07fca6c7c9f3fda1424743999b050482e66695fa4bab4b1fa0b9.apk
0c21a56cdbe8703a79874b411975a921a82afbaf28ed4cce62ca2e026a4b14ed.apk
0c221fe6be180e5c694c84cd192b62db995e01e706982444d0ac3c837e4cdbb4.apk
0c2f5f9e5fb6b745bac3a5bccb56eae99357d14de0121da269dfd55b94a47c43.apk
0c315480e07008e85f282f388f98e80139f9b71e41f61cae1d05dd1ee93c9121.apk
0c44329b000ba5fd545464a2f1e0c160da6d5cbe0fe125852de0dfaa67234564.apk
0c49a873f66c286996debf6c523c5236b258e0aa48c49c10f211c641b3bcb7c0.apk
0c4a014fc1c6195d2ca35d32894b65edc30f1a35dfe49a3e992bce32476fcfb8.apk
0c5d78b0e0d0693c8aa9478e6fef05760e45d6ee809aa75c19125eb9e9f93ba4.apk
0c5f6f74735692fce876d86c95d36c74df88eec9647853590ee8ec9b1fabfce1.apk
0c602ee784dd9c06cb8ba7b6a8c983731e53dc8d5e06090d8f0b211444d6cae2.apk
0c8890bd550dd21cc5b0feb9ad101984e194719b2656ac904b7aefb35765b15f.apk
0c9c308598d62069ee85d5b6b59c53878cdc20762e50aacc183354d496b496ae.apk
0c9f0cf005d34e251239fed8623b4c112e30ee6630e2b8dec0de449d3b276d8c.apk
0ca64e19e09d8af20a7a9269aca259da3406c5fd1c3627f92fb601af2c2d7d9a.apk
0cb1212392eef15481eba3bdfcb61be850d372e1329c2da68e73803084045102.apk
0cb22e569f7c1b4fd3cf7d9b2b24bae6cb1d901ab49fa100d0aee002b680579b.apk
0cc4e0fb10ed92854d4a7075677613d33754ed4a4503e4a84cd38467b8e572a4.apk
0ccc7f9cade5aa4a8d462bb5ca01f1ea657739ac04be8aa40c5703a976499729.apk
0cd60599764bd4cef897868f6a1aeb96d14b96d3072d86e41149727c902972ed.apk
0ce6a7f59ce12d472e6949f14c142abe68b82b03c4360a65495faa2931aad52d.apk
0cef323a96265638fe00c69e6fa8b353f6da05a62564a96d2c5300598a8d2733.apk
0cf3a602622a7ce9ca8aba20923342ad510e3151cb31b4c593f1725dec840749.apk
0cfa884d0c444a7805d076840038420d8acf957e7ebd491ee334204462f38c2c.apk
0cfddc6b35bb78f408fd84c60af1d3cc8cceb54d44f9f84654f8b8427a6f3e33.apk
0d01a91424529b3fdb6f0d27974218f2110e021e3821a384bc2ff5fcce66d1d5.apk
0d09485e80c6a047c39ba1dfd00a1a72f42ad8c46e66436ed3c6713ffc8f716c.apk
0d0e178aa4b0c8dc9bad3f24062913e9e69f9b9ec15afe0ff41d9530c734807d.apk
0d479abe853fcdc8bdb07023f13df79922fcea78b960391ec2a0c1722c2a4ac5.apk
0d4a99f46b697374d652dde423199aa16f94b18e04cdddabe5131d19c0bc3db8.apk
0d53592d1f7d75bb900501df2fae55062700371884742992b36d822ddbfa7c10.apk
0d57e6827f5c951983f5dfe0383489483012a8122a3b41f13372ab0fa1ece4b2.apk
0d5a8ac291f6180102570fccab96fe6ca675ad9466f26d3b3e8bbb619c205c77.apk
0d6db37d116236dcd740b8c4c63641d4ea89f30221d90fd0d580fac3caa3fcc6.apk
0d798ca0b2d0ea9bad251125973d8800ad3043e51d4cc6d0d57b971a97d3af2d.apk
0d8efe1c729d492bd4bf5d84e35f0d8afc3f16da78cee5f6dd71fb257a4ff375.apk
0d99fcef20eedd56c2a4ff1ec1e29d99063e285996e50529b7ca2df1a03a9b5d.apk
0d9cb8010681d5f35969fb84f96ffcc53dd0b37aee62f522c2972bebf2759f02.apk
0da2e92771600c11db35f2eedc66f500156dc3c8b354a5bdb23d33568bc2e0c2.apk
0da73334abb15049396b97a2318b3d8aa6c60b3215a3c09e4ff14ed9afa86ef8.apk
0dafff9c540c9bc3ff5dfeaf8b4e447b1427e7ceab547a81914b7a2fcb70c10a.apk
0db5abde4183931f2bc0d7ca6ca3e921cd8fdf0134ea7935b1c9878e57eb13d5.apk
0dc5cce4a5d41b8f36633f400c33dd3595edc394f76ed993f84f058a730cc1ee.apk
0dcad1b75b528e1f20b40e4ef70487534db04c4592a7f9e93183f352ed49fa21.apk
0dcc348b48e16f5f23ae1a23cbdac96e6c82ac7a6be2dd7f3a5c271904d1967f.apk
0dd696cae9f5fc107bac087165a9fb11cd30349541c80780294ebcd4ad86e64a.apk
0df556fbf3767f66a812381ac3976861895855f58e3d24cd194cc3bc51b51f53.apk
0df7fb1797024888b7ca2b2c70e0b562037962d46d1c1d2ce50e1bcf62bb5886.apk
0e1196f6db248defbe955adb3567b9f397d7034df282ae820482a3445126b3ec.apk
0e357f5fa14ca2fb31d3de9ff6754eabad2af7f1a22f781c3c8c9d311e831462.apk
0e399390097a1dbe6441fabccbdf7ac70f9cf5a5692ead509d4255d44e79a626.apk
0e3ac31b8049d46d50f8a3d4a247c347fe169b556a612fa058f923e7d30a3a0f.apk
0e3bc87be1cb14120dcea58cfb0a99cab5e91d1b434db1e7109c06ab2dfcc85e.apk
0e46b435d1c549260993b2573c432ff44588937e9350babf1e179cb11675e8ea.apk
0e4f68dad160a341db160a301ff549af2b1712e55d05abe2f759488ec2564a49.apk
0e5c06f8f18ead880d28c6b663109ed91469596f1beab347bc870fd639696261.apk
0e6eb5c4245a63710cd132ec8ee54f0ce334f1ff83bcc64ce97ddeb982d91408.apk
0e734234f73f2685d64e1134ea10437648870c21eadc0312461c39f1bcc3ea41.apk
0e75cdab4bc5e729f6f47d9002c41a2699b52b8fcc9d43b42639b36ebe8d1347.apk
0e7aaafce22438c306eb4c443e52ae87f06efbe6d0695a4986767f7772530b49.apk
0e7ce78fddee3e0849c3ef585c14b714afaae08c7ea2b68372886c8ee30beadc.apk
0e7d5ea87370caffd95b3ba535e1a6a47efad3b0b42f89fa21df59ca097a4453.apk
0e92b147da0bfb389903f3a35102bd9d15d958f499ecbddb5b899554f0d26be1.apk
0e96522086fd29af094efc55e659117a8c6e13ad53f6b5d744ab625e3bac7f51.apk
0e97810df8b580f3ec2de97da597641362bdd8595a529662302649d33ea243e8.apk
0ebb2f96ca8ad99c4fc245fa453de554dd3e7b07e1427dde2454f5652adfc0fd.apk
0ebeafeb9404ae4437537e30f12fc372d21fb0d0282ef4ff36b60634c5aeb004.apk
0ec3fb496cf9ff7cefb114998504bb8620a808c2d5f96bca2a0013796f9dcc44.apk
0ed1ce633b6cfe411f251af1ce290f5ed0845845b0c96e671f8cddfe97969f47.apk
0ed3971b50fd5811c41d4b8e75d249bc0222adb2a76acad0bbf7b6221d90bc71.apk
0ee1d2470b21700d48df60f226af733960b6ab0a8cf4d5098d51fa492b6400ab.apk
0eef2cfcef416e5e2831a63144a408d4fcf27966e731a4aafac099afc39bdc04.apk
0ef389e1da85d91010b64028197b294a9005fbc28c8ec3e742f299c0c6bea5fb.apk
0ef3e13052c91e69426184aed8aff60243f6b09e11c040ded4ffe585773e7fc2.apk
0efed80ee3bd89286a495c17ed13fc1c3d5d9ba8a0c22ff1b16c30127ed2373c.apk
0eff4ed561b34415051fb462dc998725ddbb6abd985cbabdac2c714b9f1b0da4.apk
0f021e137e7d3ef426d85f373f64ac53f1ee6c26efd2772cdc9ccb95ff09f9e4.apk
0f09b18c2e66f0e91849a98770fcdaaf55a49b485ce719d2add41c9a51331994.apk
0f15d97176c34e2911e63568aab5ca511a47857aeed6ddd317e2051c43143bf8.apk
0f2420cf27f131a18e65616cdd3a96e209a7fb92a74a86f04aeed331904bf9cc.apk
0f2931043c240c14de48c7a6630752474c3fe5a87a5113f13851cfe8d14754dc.apk
0f341712e4c626b2b2acf936cae934da666ec3b45f95083545b3ad79cbd48566.apk
0f44b37a162c45c70eca1f86fd72e9a3f59f55d4e639ae5220b33a9b238d4a05.apk
0f45de04ab935f6c737391df53356d20445ab99053e457f418e18b9b56787338.apk
0f5ca11ec61fac8547626fa6ce363584d547bfbbbdd016181052911b4295bbbb.apk
0f5e2659806b169fd0232b37d5fbc1d713060cedbc1ba1ee26a1ba41afd1f306.apk
0f66a54a0ea89ce28cd7dce1a01201553ab8dc80b4f1f5abb256b05bdac0cdd7.apk
0f802f26c92f41eb9f11c72325226e4e142a0481ac7e3706afeaa9b124905c35.apk
0f83a8bb212ac61b9ccd0b937c2bafde1631cca1180c2e86eb2f66a287a8691c.apk
0f97cc9d304b6f2a069b30b627a8dfad079b83bf3cd6c7cee62bf2d504f47845.apk
0fa18a95361bbf4413a9b734b540f52c6bd2411090dec4d7e3db6708fedc68ae.apk
0fb2e2cdb8842310475481d32f8823318272821d81ca2b43c2cdaa3712b82bc2.apk
0fc7460bc2434f8e1333fa56751eae73f71ac0e1a25a80f5a7b9c9d05cb7655d.apk
0fce8643a036d954e75eca205b2eba45629c999aa13abf8896b4bbc07b0bcfa7.apk
0fd122508b65ca096492f6f1aeac9d2a63985bc9e05e5024db29cfbd57655f98.apk
0fd6164f1488c2311ace48620b863c1497e4e8b674307f04f32d4ceb49cab482.apk
0fed719e9b291ba87721b1958473ca62fb164155eac8c373f257ada90ab89e10.apk
0ff7e724669c6282391de112bf3bae803b62bf25def662e5fcaabeab30b12767.apk
0ffc91c7f144c802033128530cb87a3acf201020a4901dda1f2db9c4418ea793.apk
10032dc19f609ed8b7577a5620c87a1bd9605ef0b12654e5983982cd640c0d89.apk
10059a3bb8100a03d82b3b641bfad6ddb4ea96e207e9513d74c680f2a7a16ba3.apk
100753c230805812653241c742e0ffe508ca1c5cf174b3feb841b491871eb51e.apk
10179bc07e4cd533593b36504de0c0ba082a4a6bc8bfb78043c5850f79bc7a3c.apk
102d8191f0e306e531a3ef627a64c46e7bb45d2aa997e63d956ed5c97d65b582.apk
1035296bb576144475b684a9f703fc0220e8c0107a9e7e87c4bf76f72496b6c4.apk
1036a8d86fd6b04b621608ad7cf2edce114cd2585bbe890c4e0fd75e8d1db187.apk
1037a17c6dba09780d075ad72ea16ce2bf7a2b83d3a7b6442d8d4104d93ce931.apk
1041aa822ff11fb8712bc48b84a5cdb755e213587242bea3fb984f78f75d7958.apk
1058bb44f8f0b81e1e64053a7268f7cf16caec3eac3f9e6442641a5511ac954b.apk
1061fb273a61a70279b419706b20cfb11182b1ad55422ea4aaf7320601d0b195.apk
106bdad509c0ced2c83f03b8ddb511c8488c4f62af2cffb22322b09fdd2d0b75.apk
106e18ce5a5299c6a0b497f8ebfc0ef4ac5197d2cc21ad3581afc1d019b036d7.apk
10846281e6964e6a7a7051aa26fc6eb10c1999d74c7699694a074ad15418c345.apk
1089f2e5cfc27903f33efde2a3cbbe196d842374b0b672156af1491450252085.apk
108ee8642a0a2d1594271627f804643debc1cca05dc2deb07dbaab30bae0ca85.apk
109c6bd767d7991313c8be07ee33798a6932255c446f1bb7944a193cdbe25435.apk
10a6038bf3b5862de7eb51c9005d966eff5c139990efdfa1ef28cb3b73661fd9.apk
10c5916590dac85bb7e14691a0b77114b7de9c33fa5878eb729bf2fd43ddb23d.apk
10c902a0bb9645ee71ae95528fe90580120e628db17dcdefe8bf7ad4b4bbfc01.apk
10ed24d82ffd65810547d9a351808ec0634d76849f39a380e91a79a33f91cf28.apk
10f2dcb4f070e9bf8182512e2c3de42d583aceecdcb606298e7e76175430e307.apk
10f6d08b940edca4b341d107aa8c13b808d4ee5b7717aad8a9966691880f8cc6.apk
10f8b48c0d679f2d6431423caf03b23730ee29793f21957a2e314b61467d30cf.apk
10fa98477543e7e25cd728ad001d7db1c34de45f80938d5c794c72b3d4fdcbf3.apk
10fb49a4c0dc476717d7aae03b7e41f64554954fb80147d3c5159b889d47bfb5.apk
1101724b9c92cfebd793bdc1501a8aedae8ec84cb499e35b115fba98076be993.apk
1110647d92eec0d222dbac9226b76900d890cdf1d3df60ef0807f40644a8edb1.apk
11169e10b3c59c378129927ead74a698de0533d9cd6a0ef68bfe8dfd1ad6bfac.apk
11172b2f0ccaa49ab486b313bb61cfb8900126b15541540acf42ad73cf096133.apk
1143ad4d60ebb152d5dbabf69f3e555676e7f62c598186ac6f343cf41ec0e95b.apk
11562cbbccb736f0b02a9c43e483638ef3c30633bcae663b7400d7a98e550162.apk
1159699e6862f9012ccfa72f28bec75190540a39f651487d15cea6f42ec88b32.apk
115abbc8643bdd3606caef0723721648f9f74ea58c002340582c18ec7fabb46c.apk
115ac099312aeffe1511293ea68fccca314663e5eac4990d14dd4aac4aad2a1c.apk
115b93502865d6ace40833f6a44fb03fbc187b58404ab7c7ed1bda739a227b18.apk
115d5d5d454ac6707a939f26da2124e7ff89cb03765b245a6ad8afb5c1771af5.apk
115deea99e703b74c04c137543a4e7e6ac305829a7f11dcdafde2d1c6830e9a5.apk
116b4483b19011a42d9562a0e4a117aae96e85806a26dedd468dae3847658a3e.apk
118209d7a353193aabf1c86e2b01ef4180d93253bd150286f2dae4ec9e52ccad.apk
119727193e258a820b049af3fe557abcbf0b5cbae1962589dbc980ef363b82c5.apk
119eb98fa349156609b1ba13a8edb4574d3344c1326354cdd36e378ef12a3a63.apk
11a8d69a69813ea1bdbc23ef51e9866e7763aba1c4e044542acbdf9d122b04ae.apk
11ae5ed009e22c80be2ac16903843a3447e6f70ef24dcefc18ecceb11e6888d2.apk
11b638bd550d501204b934fd80443a5780963ec4c34881ba625c56ba4895474e.apk
11c6045ce12d845e592dd40588017697c0a1882f60863b5c71297a50d2e85ab4.apk
11db4edf1873d2944813eb2f001f9d7b58e6336896b96a58c068c24dda8142e2.apk
11e78b279cf47f46ec5290e7b79ed72b8992d73184a0fd10c4bdc39960613546.apk
11fce275e785db554fcc75365457e6340752ef29180992721d06e1d2ca8d6fe8.apk
120228af6eb1e7e33438fe0f767b66e9bcc77a378b86f0d54d4c5d3bbf304556.apk
1212a826122c1c6c3de1bad933278a8a3e54cafcccbf3ae7120a14c9d63a3a96.apk
1218ca2ba00d8131380bfcad2b816724f63444436e38f2abe19fedb152ed3348.apk
121926613e11498143e807c5aa5fd2b81374ea4a68c22c4f468f753c841c9c5f.apk
12208ce3cd19145bccd15982e97548d16d9b1c6f78b1fe66a4ac5240f40a4836.apk
1239cff924f840aa64ec4e10da1e3e175fd919f5caa6784fd0944e4cac69d714.apk
1241d954310b4f0709560c691cd8483051e9264a277b13c9fbd587cc603b48e0.apk
124f950b9ba388ec29f847d279ac3f7449f9dfc04eec0ee7aa5755a0a23eedba.apk
12513081d23cb68959844614598adf97d70314c27e92c6768937b4160822782f.apk
125422d4b66ed0ea0f550a49790fdf960249b6d422a1fd8b513405aa356d3511.apk
1261a70b16ed9ed97b101ff9fd1589942f1c8b21a329979ad921b4bfb2e55dbf.apk
1267a2f65aa18ae3d0d040e7ff8d260262e4387069ed9c2ffe2850705e416f05.apk
126a6ad8d72f70844499b4c7eedc086cc2280a7e53fa144762a7ef67e0b72a04.apk
12745ace5667ee94ada40942a17c335d1cdd944ff8694f1549ead938d30ee7a6.apk
12780c0ed735628dc21a5c0e4783e82c017a6ad999fd74e29420f5c1a598ca6c.apk
127b6fd0f713f4719040fbed6e8b221dd5497ec3f3380c9391a570360afd40bc.apk
1282eb420c0ad94349aca246f17bd5d6c5454affc6b92d39881d6e4bdc7f1b10.apk
128930713a84318cc04474219182249c3abb63efd1b77e97aa14014745fc6c89.apk
12996210e63ced68eb3a40ee0befa62efe398af0ae970c4176c803842cb79138.apk
12a3c0bb2aabc363c40bf9c9855637976e36c2b5bb8059b32d3036044767946d.apk
12c43d0cfefa0b546632e2f45b3e6f97075425d06e01e7dfc4d20d4d6e3bcad0.apk
12c99dc9e2ec66f206935abb3f1842217e6bc025f1b83cdaafd19baa98e0606b.apk
12cc9c98807b22186714deba2b6a8285da9556020325a5543fac69a481e7277f.apk
12cf9337c22cd97ad0ff14cc7ce03dae1ac55ae7ce8dbaed1835b29a1e2fba02.apk
12dc43e9211a3f75a108a633e3994b4cc42c20e651e59e097f27bbb6b960de97.apk
12ef16653c3cbcaf59b10f210a3be91b45b70950e87d5feefc3d59b17926fa29.apk
12fb1925a4eef49b1863573532e9dde7cdf41d6d220c28221ebed9a8c6b29e8a.apk
12fd9280863c0ef0d6057cdf1cadf779458ceed5b2f23caf9bbfdc0bc681b172.apk
12fe9884b3c5979b7feeac986b81bcfc022247e5a47efdd51dea5271ef17e880.apk
1304b97edfab0bfe653cad11b41e97af6d6851e9e4e0c054da6f81792336787a.apk
13055eb9348525e119e0012172f39727a870a420ee54ffe562ea42d6cb6724f4.apk
130fc20dfee342bb1239bb3cea1d56456d90812b98c58670775fe31f4bf7940f.apk
131585642d0e1f8ef6d804b5590c77d770c0c008a72c8a13f9297d2286ac087e.apk
1332b0480a8306484e36fb3f2661d28eb634c1df95b48923882c7f8f7da6f841.apk
1344550b7a515782a4e21953b918e5bd263e6f2cd716373d2d1a86f914e7a63e.apk
13539e5b4d9ee32b5390aef4668a7e0f83a070775f909c2a4c8f63747aeff865.apk
1356d0b247d31634bf6bc71bbe0492e1d7163473446673db73b036b708684059.apk
1369bf3e1e7fee25a17c28e7d2963a10482b3438d238fe3b57ccc1748212fb51.apk
1371b0638c81821721a090e8a2fb3b671fc1b7b5b6ec300c5b3bccb0013f21b6.apk
137274dccff625eb1f9d647b09ed50cdfa8f86fe1a893d951f1f04e0d91f85bc.apk
13792ea5da63cc800e9c1cb1944d2ed66dedc2a2dfa940dbcd8828aa47c8b6ea.apk
138d0579f4c38014e5e581dc0c5e26b3db99eeddd6e64c68a7a2b81f06b8ab90.apk
138fbea750c5f4e2bf386c3b360b03a9b30eaf17c97b754aa1ad26412293943d.apk
13ad4107d2f069711696c29001ca7df2d9a85adda2016ab22262b70bfea23b4b.apk
13b7a0d47da7c443f68c8475ed133aa701f43e23b16a71d7107030c49b42f454.apk
13cbfc8772cfd18eebf87bba0e1f5280f220c5daa4d6abd01fc75234ec21e4dd.apk
13cc67ecbff7b04a052f3690e553be321285b9379d9cf0a9fcb479fd772df395.apk
13cec38582ac74ff99f3d80964a45c5a5f082369530dc73d53f9dc861e7ee312.apk
13d19495dfb96c847a83e22eef665d03a64a4699e342d8c2bfe594b3ed7d782e.apk
13e7af1dc290ca2b771233b835ff412ff8c7b2e27ed50b1debc7791e74b21031.apk
13f311c6db42b766af2dccaa250e0bdb016a34c2cc294c027d31260a25370644.apk
13fcae619473d65ec8898e73e321ece6ca78d2b26089eeb02fc627b91d247e97.apk
13ff2a9d05d01d82237d16f484214b20319700676fd03a9843d00ce97e2f4f3c.apk
14080dcc868afadd929cb963b7298492bc3f807c85ad5bf328b966a40ee17553.apk
1418642f008b0b623ae0cc627bf3c5214b82a376de21db9fd69cbe18cc211e5d.apk
141a095540e58fcd96a620d3a054bf0599a1a2145e6e4534f7a5cfc754540298.apk
1423ad57e7b1b5b6a215bfddafef851a85c88aee6e335a14e67bf2b95837d72a.apk
142804eb8e3ef4f25cfa5325b4401bfe28b4528849eddfe92acec863acb7f804.apk
143005f1bbc75ee6c8fbf0df67e0863430fbca6b0287b00f61cc296c1ad951b2.apk
14354ddd2a9d63b3b5c5db94fd717953572f1293f291e26bc7a4725be4b0b3b8.apk
1449436cd616f876dce90822da0b1744f54d2edcf54043ec86c65f10e41ee241.apk
144af66f29aa92f8528b50e68202c0eaf2857ea7816159bb25613844cab699a9.apk
144b9e120b64b6fa44ed40782bc5ce9c749ed6a6d9eeed99e956d52d0d968922.apk
144ffbbe110f84f25a10a825f48d420ef6b5fcd8d698836ae4eeefa1d54e017e.apk
1450057896df63f62949b3844812abd608e1eebcc64dc12b275bd47752e11134.apk
145a0fb0f3044d2727dc4b093cef4ccabd5ffbd4d548e866597c195074715fce.apk
145e19c23f3076a8bc9b501ff57a02fbc2114de2c83ee3add0645ad77ba1a703.apk
146c3f0f068813360b255b4687aaa0ae862a1daa8c44f51207007f6a42bdbb09.apk
146e8126fada968ce8e2b00c3b466e468e4fec88adca59ae23c5df453a941e7d.apk
147489968d284b61723378224563f5907156e71dea7617b7fd5a35a723e3e095.apk
148e658fdf814a7e56355483e7e51d266bcc124abb30b711ae53b86169cb421a.apk
1498c6144043260412d120df732f1c332c9f2b69310e1ca46848a6cf182d22f8.apk
149bde78b32be3c4c25379dd6c3310ce08eaf58804067a9870cfe7b4f51e62fe.apk
14a8282c9a7a9e4640bebd1b3e94f0c7950d87c86f1d0d0d1a508885ecdec33d.apk
14acbd43ac60a735de9f5c8cb458c3942151c5158981ef820fe059f2636e8d4f.apk
14ad0a2a2f942cbf8935f733e524b86972e503863a3d59b72867f1389207cdfc.apk
14ae230372d36a8e1d1cd56e188df166a41905e840b8e951cc630b145dba957d.apk
14bc35a9f55efabaf39a060f15368c59daab0baae0e93d917781bf69c316a8e2.apk
14c5f2fc5c304794fa36a27b30bdc49e0c5b3f6a9b52dccedc34172df052d044.apk
14ebc4e9c7c297f3742c41213938ee01fd198dd4f4a5f188bbbb6ffcf4db5f14.apk
14f05c6a673bb98bc1204c9f2c72e62d83eff0bd870bc2253137adf91bd3944c.apk
14f44e244274bf9a698960daa82d98d3fd66ac7e8fe6f7f9916f164e468c30a7.apk
14fdafa6e3384d00ec33fac24a916b51874ac7362d46734c664767e517b77abd.apk
15068ea0045ee260d1f7c8c7d6e233c44563d7092febd690de41bfe74d907ff6.apk
1523d8497356f93fcfd4a599b9a4ea1183511ebc8bbd2c1ff242b97c23022860.apk
152fe2832b1bb0d5ed823e0e6a850c5e3137dfc98f21bea7a977f89926041a70.apk
153894c236d8a1cb1bc6b9ef4a9eba18df6c4b1a76f19e5c4fc08aa291f213c0.apk
15449f40d78d301f44ea5fae09f632996deb8c381feb98dc12913d94cda1aae0.apk
15497b705cf33b364c5f0c683b7cad0166bb8d198dd434fa425db2159394b099.apk
155c57d6e1d01300ed09ed03585947fbfe8dcba5201c6285b2ee53e1cca0e433.apk
155ebad96e31d9092f466e01ff6b1a3133232f72be89278fab2b34a6ff9036df.apk
15640e3e6896f2222c299a3ad4ffe2b6e854eefd67264b76b93551831403410b.apk
156690db87ef4d6e5bdba97fb27c6ec6385a28791a22a632949c700c43937920.apk
156a4115414c8198cf5e0fb200a7963dc4d6ed4e81998ff00c019e03611b21c7.apk
156ac7284eb536b413f469728448eb351ca952c4b6ebbbd1a0de158fab5b2fb6.apk
159b5adeb95ab7dbe9d948f6a673dfb91de07770d1f1814d6ca2f5f91a0c74c5.apk
159c7e41e9223f6eff92b0227f378273a09630ed9eb4611918e95d710ba5c557.apk
15a0a2dc30dd641426d4fad6bd036dc66be6699d3d4e8567227e77567835b82a.apk
15ae319dd8dba9c463de97eb02796fe0b82e8e52364a2eea0a31317f9452143f.apk
15b8a77e3740c9461e6650923987210a80fd2248ee7756805a3ccc5c2bdddc7b.apk
15c9de3259f9decf5eab27fa7c6efd0912b67651e42b8d5d602c1589f90fbf50.apk
15d1fdc4b27509df6d31f851675d03a21939a165b2011bfe0db5eea69bbb6b3d.apk
15e800e9abb449b50372b9b9807b585e546f8efd84c3182e670107bca8c74dde.apk
16071d0a064cdca39672dcea0055aaa29750d4c5ba068b5d7b6df8922c5cfc93.apk
1609c3d2835c6e12e73f7ae88f0cc3b3b7d6cb21f82242226fbe864f1bc3a229.apk
160bbc8482133525fe8ad1cacdc602f145cbb7016163a9032077f33bbab9cb85.apk
160c57fad3792ba0158080e62e8265dda371ca49a80d14b1659e28422f441ac4.apk
16131c46c9647390df8da98926125d01ce9b1408d1c215efc96ee060f5ebd659.apk
16191d982a8961a11fceb93857d50487f951f21afd93e0b119d9e3e22c6c6b6c.apk
161aed59f7dc50ce67004372607808a00c55e3d94d742db784e684aa04dce5da.apk
16226b6d74cec8cc94a04e3e6de4842448c7e11eec0de03f9ac306469589c903.apk
162c54effb4e9777120d4a31aab04e6cb43e0987e3db3ab3e19d3d310cbe8f4d.apk
16353632c67e27772e5505b9eaa1acfbab2755cca1678b6953bb224f5710a3a0.apk
164b2dbcc66ed3540a55eef81aa6898b462ffd23a25747de089fac91880880c9.apk
164fdb34fb81d0430060a46f8d9ace11d107c1d793da3f1cea8fe70401f38e15.apk
16519eb6bde1e018fbafb63810d11646e3a7418cb2af8875c44335b9bf58524b.apk
1653059a747aab11ce5ee24ddfccb977cf4042d00ba18fb42f0ad5774d1306d2.apk
165f24224f77b4594af20d60b9f0fe9a87bd9af2ccf6abf3e118bd33282bf338.apk
166881bde3dc812f6195218aae6a5bba31ac01655b151e6126df5d90d7ea87d1.apk
166b2df1e21e38df6627e269209481f12258027f2cafc23bac5fd849689fd3f2.apk
167521042d86e3bdf2b1a08593c237165cfe8384eba018e3deec699e8154e16e.apk
168cbe64dc7e7f192b6593c5eadb5fda3f825b035ce2847fc4bd55b50881eab2.apk
169424299791be6556db3450490517a5d791799c55365bf04019ca42ba738835.apk
16a0ac35562031f623e0fe735428fc89b57655613491dea32e558ee8a5627649.apk
16a0c217f26c948d683b515cbb9e06cc0aac422a951ce9e9e532d7a571152d2f.apk
16aac4e2964bc8ff75ad07f64ce8991f433aaebe6e790ecc1cf45f4d715ee15c.apk
16ab51f7c85b01e5cc3f6cd3747bd0a4a70cc6d9d8b8f3e1a93bd75a68eaa1bb.apk
16b6c083dae141147dce6e8289cca5e3062a51b770d969bab9083aa4ac62f907.apk
16bf3f249ad8b7512bc4967daf0beb822cba2f566374e7fa0cc6cee83a6a1985.apk
16cc25298bb7d5fd07fc1d1321119041c907ef2127ce7c35f82191f7b0d8f4d9.apk
16d493df060415088b87285cb89478159ec0a566a6cf9cc418cab99dcadeabd6.apk
16e2c8eef438a2fdb42a3d6e249c621acd71d9b77801b292583e1e6ab06824f9.apk
16e424a3d8fef9002647183fbeb66d0a2d7acc5ccba55836a4ccba7ebd280590.apk
16e6c9d1c644cfdd9168e0b6c25f418b32b713d202075c3a75a0b46f0403033a.apk
16ebdff04040ba210a4cae8d9ea92d9b8970b40baec26a23dec340678742f655.apk
17004961de522fd77c48664c50d6a7a14539ced7bb75d3dc7d741450499abca4.apk
170b921ec664155c3250cea924e7f2c410c9650270bc3484f93900251d2c5519.apk
1712c967e957f8bc15e64dbb5aa1e4236bb72449066ef43f0e52f9354833b2c5.apk
171d6c5820d5882e9759a676fbc36716aeeadc3b782d8750f5ad1ef955f842d5.apk
1722d0d1d9ba9ec974a30fd721959fb8ec43e6a53daa5e44f5181535f4d08140.apk
172f1e446506d2bc77d97653fc85b81f82c569e0d558950041707b38a9cefc1b.apk
17347e7655a9d42a7fda8a28ce41a08b2430776944bf15921f54c53004538477.apk
17367a3c55653590bfe8f0e7a6edfc283abff1fdcf2e03c3374f59c6a1c068f0.apk
174758d24eacc64e82d1caf5b9bacdd246b95cf76f5b63d85b0a42e29ce651f5.apk
174d275159bc0cca32d8b6a2a7b1eef0b0e0b0476822c16ac3668a98f847457f.apk
175230620de7400efbdba6c66cacfdcdaa3eda246607155a521fd27df4fe9016.apk
176a807abe15c67d9558f7e5c2dc4270d72ce3a9180883061c72f7bfbeae60bc.apk
176c7a1688479824a8e008e2df9f6b2be176b561ff3f72bc79e94ce739cfef2f.apk
177356deae956b28b829a09a92a950430c4bf8a13abd115e381ac407ad536399.apk
1779ccb65cf92578c18cc2f4fcda54bb1fe60a83d8022a3677381e12a33496ca.apk
177effc1e7d758eab99712da7dc75c508bd6b3f9a246c7bf7f4f52120b4ce0d9.apk
1799d0cb24e75d813823ac65d7bf502e08f35f715ff3bcfc7a5f9c1f26ed2392.apk
17a46e9465358aca50e9ec1cbf9dadadcf03c056a3ccc36132884e1f311f2a36.apk
17cf4884af2dbb7292810685637e66c8d706d55defe3f8f329a0195e10584aef.apk
17cff7fe94d49e3704af8aa6b674416307d3f68bee3098dac6421b7d0e7ddbc7.apk
17d0bfb9036aaa15afc5bb0f106c379115bdaf63833a8979ecb42f4e9e0fe192.apk
17d0e656b016c7d3c51f2ac5804725b17e3d020367b7d85880e7c978fa72e07f.apk
17d58e0db68cb219a16195b0d7e20178bbcdd00f859d3a94798408c307dd84ab.apk
17e6fbc7255afc92d179ab1c38c894b0d5182fa3f9cfc19c88363e2b6a248b22.apk
180db1364edc6cd0e918815d2fa6c37e09b94ca902c2e89c0f2225554ed9058e.apk
181ecd66fa2ccaf60842eebfce1e7a3eaebcd5f677396b63f9cdc3ed225c4af5.apk
181fac24f4f80c7618a356e51cd5a3eba683202f903ff910bbc94921d6ab6247.apk
181fafff4e49b6657e30763cdfe4e885a4d0a7baf4209941dfbc5db8e0c19bf5.apk
1820c57e6f4cae61b773518e7e38c454908acd23092863f91c76320475fd1987.apk
183cc2fd1a70fc1d8f8a0dfd9621e2ffefd8d61bfbf9cdab42169ad97b092d75.apk
18403f544faee75d411c9166cb17fae89f62d19517ec45f98d441304d97e0a6d.apk
185120f5fa62141ac2282cad5d163889854fc6b673a5df8e2ea7823721840b29.apk
1870813fa67e3ceaedd50aea5378acd2104f8158ecff4c4934a07c55f6d0f44a.apk
187e9f6d84251cd387c56012d73509b3c3f1837a6f6b78c1b8e9cac380f2b4fc.apk
188431d3badbe64164f19a95ace9f1c5ae063bae142ad2e7e41b5b82380a1e4a.apk
188716b289f7b3797ee97545e61a26a4a57a0bb3d27d6ecd4defff8c7149a4b6.apk
1889f7138fa8e2d3f259a3cab2acac7ac43cb61e116491f7dbfea70f27281429.apk
18acad1510dc9e51de1c5e37408fd29389e1d01174a643b8d4a0a50651efbd77.apk
18aeec949ca65fb7d3e89ee10336ae700c2edc5cba1eef73c0e125c552f087bb.apk
18af39f45267418f34b5a821d2d6bd00a21c6d62f1c6d808ed4d6808d70b95c0.apk
18e114f66c47ba5974992685091763001beb8679de6f2173e3917b97e9d6193e.apk
18e13452c34ea8677c31a66f6612a98153e92a464127a244f99afeef63f205c9.apk
18e3d1a7f4b1f0d0ae44abf83c380adb46299301b118f0cc5a5c9027f2ac460c.apk
18e66eaf9ad778ef4a1ac0ac2e2e1db1fbb109df10cda54f06699f8bf7f4e9a1.apk
18fe62cc9e1f74d541884755a0a6f493fc91fcd457bbcee59c7e16a5458bbd55.apk
19048945a3b5d05dc7794fc9ab559c345923297e6bb950f03534fa9b0f72ae30.apk
190e95a5e6634649ca2e952d2f5584185aa6ff9b2cde9c114dbcb9aa7815e9aa.apk
191b9f93d21ee33b7b8015f95f5c68ff3e4114fec4b05c5f2c5a1dc1812811ec.apk
1926abca7d75566f7bd1a935a7762f7dfd52be6dab8da95296ad87f4b7812160.apk
1944d8ee5bdda3a1bd06555fdb10d3267ab0cc4511d1e40611baf3ce1b81e5e8.apk
19466e2b0b811def9bebdec19909076cc942fd83cc01392494f64f7264f64f8a.apk
1968e8ac04e65e6c200eda249b5b92f836ddbcaf5abcfffed1c2e04b471e6895.apk
197041741b0dd2face3c01a2fe82ac697a6b6b801b7dc2d3579da7bbf56acd73.apk
198a6c7b9c8b626a1c5b3bb1c39c06630ba317df903808a0581e3346c4b6a347.apk
198f8ead475bcc12dfbf10425e7fb0dd71d22aaba2c7975ea4ce6e706d3010ff.apk
19944bf715391ecb7aac998b469c52ae3116060ac7b46d4a6d1bc23f7ed14ec7.apk
199b0f8fa05b7f718888aa1791db42cfb3c7a23d2b603233f54e59ba5bbe0a82.apk
19a35e4659d0ee2c5e4355fdbea86f13d2c24486d63544ac311df1b7ad9dcb90.apk
19a384891d886350028816fcae9528eb1f982a89486ecfccd7d293d2af9b74bc.apk
19a7fcb4ba5600aa91da701825a6af22f8aa93ae56b3163a0bedda8351299fbb.apk
19b1e892fb078ea7561f2a3f861e445209245eda04d9e946c7dfdc0415969ce8.apk
19b89f2bbe9a73af6976d4a8acfe653ca93fb49269433ec92a9ca6da7311a8b3.apk
1a0982679db7b2917c644d06e61b5c63d66c94a5f00f933962b4c4fb039f8566.apk
1a098e5cec999248f284ad035ede5c2035e65f981e3f24c2c415abc3fbfe7833.apk
1a18e48fbd79ce84d946b4d065a7e30c5f10a4762437a6c8d888348afbab685f.apk
1a1bb570529c00194e00964eb9c318ba2e08fd9f18a1499e3bd80098ded234e2.apk
1a1bbe402c430afed6c97c125453091da9da26bbd5418bb36659b3614c2c898a.apk
1a4c4178e364650512f75f6a09e5767ec1bcf2241bf27590bc445e8db87a772f.apk
1a4cef3500ac200008a1cdc49ecd2e722eb1c5b97204a176905415d376123f5d.apk
1a6e44adc82241cfa5e02b8bc0fb14d4e26c9c051a6d36ac9b291605f08d7fe1.apk
1a6eab7810fa72bda79f5fb38c83874ce38df7e0e7b0d19824f191f3260cd21a.apk
1a7128ce758fbdf8ba422585e78752f70aaeb50129a30a71bdd4ab0db7214d8f.apk
1a76595f4e09d4bc03a5f77bb3b235c6a0974975e21da85e0c767cf84ae096a9.apk
1a810818ff98498b3511128b3973981fe76b0dab4704a67ad755faba6c44354a.apk
1a94fb2a520e151347e03c7758d53698ca34a931cb4a58c8e32b0f5afc09b96a.apk
1aa624fff0826a46b8877bc9f55122f1cdb416329daaf774d05479b0ceed26e5.apk
1ab34bdc039161c80ae34d72a5790ec01af6e38171fab80a795d5a371257b8c8.apk
1af33fdb847c2d38096ca752a6d959087ff4d1283294ebdb9b26de67d5f66a06.apk
1b0b84db27213523fd33116ab5bd6a4bfc69fc8f970d1dfafe2f3da4971d02b9.apk
1b0eac8963c46b54c8e14a5899865f8d19a0aa67679bf3a8e4f3690f56f7f72a.apk
1b12bc8efe1578eba684a4ad0b6253a92f1334e1bd4ed3e8ee157cdddc9c339f.apk
1b265038ce4fd82a20971fc1ec6d5cd442eeba021c86bc58837ae95da0d02a91.apk
1b3372d4243776ef09d50761aa53aa2fe486d468ff2fa31b46363a0c96929eaa.apk
1b3b747592733d102c9995325f20c734e213a784f3f90aabc4602d74523b64bd.apk
1b41e21709c53831c0bea3bb9f5d9957a6e8adf4b899d8e7eafecdec719d27ee.apk
1b41f7f3d25b916c42d91e9561afeb6f6a927d3549381aa57ab684728f0e245d.apk
1b42be1abb8c286a7c86c9af19bfd9f8ce84642771672d0db317cd9152e8c5be.apk
1b593285bc335c0d312dee3cfc25d97ded8712247e9f99ebe047b451bc250856.apk
1b6651756f5d460cc30fb618e61ff04582c24ddbafe55288897a3444bd4d827d.apk
1b66f2c037937fdf4d1677710b506921f875ba8540080ab208978e44e6de1be5.apk
1b78caac3d1be0df3752c559a6cf72da4e89006f08913189beb361a9890ec6ef.apk
1b7f0c198cb2278218b177f79f16d8c8ce9d7e46e2e65d2b6acd61a3ba8c455a.apk
1b7f1aae4d3bd82317f3e9cb230d5b109ec572f9348575e2e84707bae2a29388.apk
1b80649ac1aa5396ef7bcf60aec0c15b5e4f17e16051454d6f2dde46aa371105.apk
1b81427b68c71cc3242ed0b86c2dd93154b1b8c31fe9261a9eb886b04ae21058.apk
1b825312a360af320c9ce3992140e84fd9fc25b68b6c8c3987cc0027020038db.apk
1bafa7cc6ea9c34ba282a5605beebd1bd9ba0a5e7c71ac4a78bbfa957957c600.apk
1be5e7ad90d66a41f410bb7c96398170a08450d97f16fbfb991a687308dfe6bd.apk
1be67a22077b65d6f2f6d2e8855c43d1803e35ebd982f7aa06a4c45dd5dea5cc.apk
1c17aaae04d40cb240a0b450e1d4755159a94f52b47c84eea62a547910c2745d.apk
1c24f140d022f677f420a8c73d25825a09a8f0a457570c97f3faaeb141c455e9.apk
1c2950161a5131ede6121a3a630084f96612be7a463237fb65fd29c62fd836be.apk
1c29b3010a2e50bca0c5bb45963a74d135addfa206e29785c564fc0a61f1a183.apk
1c3040d6ab0792ce1937313e9c6061ec889451dc724c1118c3e452265d4cdd10.apk
1c32df43d0449caeff0d3ebb113891e66deb3c992f330ca2ce967c2eb82f6819.apk
1c41f5520782e319cc0c320efcfcd87319741d296b503d450a19c0acc98ab8fd.apk
1c5913349f936da630d7704edabb78c497c028b0e7981a425f4f6731d0ea358f.apk
1c5a89eb4638229dd8dc6d4f55bcac8d565d2fef20f6befe52270d50973b6151.apk
1c70b6e8863e8735322ef9fa9cba656b3a07102246c6184116afc84a2c95153b.apk
1c81a78958a5a89c43d17659b0a858991f91e4a1772ca7b27c00d651d835fd29.apk
1c86bb0c51a944677e985ae3025839b2af9d4bfc9366e77111ef05c5e1386b83.apk
1c8d8eee8419d362fb49e09fc7a9ba6e1f55a8887a238cb64fa245f495651477.apk
1c97a7017c9957970e184dafbbf158b74ad7bae3491ddc4b2ad27c1057e285d4.apk
1cacea0a939d914219cc630320deb828de74f1408fb0de5c31bcb94e549826bf.apk
1cbd152993693b12e53f3459b02df14709a963569e15ed2465cb5f46209127e2.apk
1cc034cad7d4bc99ea87cc263a5742fcd077574a5f1b172fb5e153b6ab36a025.apk
1ccb715f38b0c651c927b43c5a28bc6042c0c54654d4b5d071cab94e7b34166e.apk
1cdbf05980f4cdcd005fa36cda9f06224aaaed55307beeb25d2cd02ecc1a418c.apk
1cf3932ecdc72f170d7a72a5108820487c55afe9f9d978b32ed1ffc3991e2c3e.apk
1cf97a1d744ad13c3b7392642581bf404b917840bf00e536f0d33fc870f5b775.apk
1cf9d571da0d8ad297113804dde2fbcb0c596f649ce1e44ce6ceb9eae0d03a3e.apk
1d00c104184aadd24362bdcc8b714c0e1582bc6ff560c8b80293db9536753569.apk
1d04c6f60a280e97cef8f2b913c98edbbcc34b53bdaa5f511bd418f60f292aba.apk
1d09be5cc612b24fe83c3f1b37c88087d778dd5fd3f33e4f09df8eda990e41be.apk
1d0f1649216f06457f5ef5fdc8439cc34fec0041b2e27559e25b61b458c34951.apk
1d1c0979818597a7a49ccf6e7d7ba20a7916e97b1d5bc9f588f7011af53d13c7.apk
1d22924bbe5dce7696e18d880482b63ce19ca0746f8671aaec865cce143f6e6f.apk
1d298cee8346a82f15ba56436a9537fb7a5285a9f2e536a5bee3dc169bf17163.apk
1d326ba9c19e14a5b5cc22df85596c3a3c6394c49d1b64ad144f601ee06cde79.apk
1d3406588121db18f1f9a1420ff1a516195d1eb99f82d96e8c26e8686004bb91.apk
1d3c6b851bf13cc29c36328fd41293e6002d429e3b090fde101d22e4d90f6d58.apk
1d5791bfa8d4097bb3ba4ac91fbbb519cdfca523b25edd63704a0e78876b7c0e.apk
1d6a352e5d2ec73519585669ae2249796368ca524081adf600b28817fec839c3.apk
1d6b6dec0c25317c11b59bfc4009fa09d444a8d66b90f27d76eba0167aef9a4f.apk
1d9af01746886e35eaffaa6afe449d8dcbc135dce3c5047efa08d50a565897ba.apk
1da1200dc77364b54dfc4434df132eab41bb852d82a326d50acd6ca684a0c17f.apk
1db82cf9c7c16dcfbccc5082f56a7020e78b7d29aa1d802a15bb7781c6b54074.apk
1dc1219c45ca4027d41bab6211b10148faa1ab8b3d3015be127960bf723cce56.apk
1dc609619ec3c5a24ef6deff4f34420419ed6cd906e2306c5651c31cadc287bc.apk
1dd0ccbb47e46144a5e68afc619098730f561741618d89200ac9c06c460bf6e4.apk
1de6dd8784bef19d3c52a52db48ebdcf3b02a9a936546af7b77627918fe47030.apk
1e0de6bc270ce48afb50b6ef62924281b3767d84b9fcc18c58c68041394f7479.apk
1e1d725ad48e5629b87d7ce5fdeaeec13d8a895e7cc75a3bdd3c31827b36993b.apk
1e1d93edc231e7f2fae9abb825640e803137a1a672b9d5e93bdfa6d7e8f57dce.apk
1e1fa6d2ee545fd5e77729151344e16d8b1a835a1a8d209cb371e534f1caac40.apk
1e3ff15e8e3f0830d489d12f804406120d4f00c190b5c04d572a53bfef1e70b0.apk
1e4e38dd376064392dbb7e89bf8bbc46394c4a996b2640fc7b2c077ff6ca2e74.apk
1e4f10fb9d2622c1a956d28a8bdf9ca89aabd90da48de5d47103b9f9403513e7.apk
1e61112e7cde205097f925d603d369cdf5ca90b92430e4666c31af539d7d86ec.apk
1e6251fa1bb5b5dee17ff3812232b8015ff34ea1ab170e7d1e5fb4b2256c9877.apk
1e85eeccaf79cf0aa1bcda1bf48e148e1e7ca6e731300beccd81555f04ce29b0.apk
1e9c1f72fe6caa556e786b382171fcc389bbaf0e0ae2537b7f53af0e72599971.apk
1eac7abecf8d332eb46c304ed539ce25fc1e7327ad3917986d6beac2774c5110.apk
1eb26d8d7b8bb323a4b97279e0b16707c72434d01102fe5e8f26d6f2e4fc60fa.apk
1eb4eca38f3594c45a0275fc4c775d44ee267cf87b743b5c252ed5a7b5c7a06c.apk
1ebf891c7839d8e83174a9851c909d8d7a23131039048debdfe39eb1ce74af46.apk
1ec91ff1ea8accbc4181f3df94c6a285013ec7a7d60467deb9250e7681f4b73c.apk
1ed12f16e504218209e5ceb5f51bde88c585709b8babf87bb89742e0d1203693.apk
1ed6ac180386d0fb61ae05e832f475228ca414c34f3f9c6c0cda1c63d92dd9f5.apk
1ee3e10534d74c89d4acc393b2507a9868d1cd00dc2fb1379f44b91f6011fc2f.apk
1ee477813fd117a681f648600f7f3df0ac4e8701b76b0c4876aa7f5872d617b5.apk
1ee4f5a8812ba86eda9f12f1e76a1a44e4d318bf4799eb7fd22c3c6a8a0f8ad2.apk
1ee8ac0de229186f3484f91ee1fc9072c0c4cbc1302c2641faebf569208bcd3c.apk
1eeb97dd6c57f45f54d5318e62dc63963a062f5c9d78279e353c33bf6748412e.apk
1eed87aa70b51454be3e5eb1898633b1b2600db9c102f80630ceda9959b66aae.apk
1eef6271505368098f9a963a0791082d06ed3d1e76fa557508913b1f577b9b4c.apk
1eef977709780add638465e1ada5891e76d175f8a019c896d923854254ccb0d9.apk
1ef4c138f486b7a9aff83efe3bdfa890a846d096392d59c8666eadf988120055.apk
1efca8c7aa78fcffcc9e3b2360a3d9dea5e2acf67022811f59bf5928f5d93b60.apk
1f0133014fac23a55fec3f56c9a09a2f0b7d02fc8f0c6c5b703397562e57098f.apk
1f035efeca8e72c61e2b48bc475d37988b08803e538b511b2c109937e02c9ee0.apk
1f04474ee6ef6fe893865c66e9f6f12fe7cb09e50ff5e008f4a9c58ac7a51cb6.apk
1f06590befc6344a5328070dddb51d719c65cfda47c34a56d3c60dd0d28701ed.apk
1f0b46f0f2f4d98affe0c1229e4cad5fd9a53133d2f0967b4fcdedf71c99a2fa.apk
1f1a03760c86bf85bae620eefc4d12301bef3ca9568d0bd40bab79861c621a19.apk
1f1cffbb7f997aad7ce4129c8b508411eecc8ebfd1d745641483b8328e75c787.apk
1f2935b92314c5dcc2638fa7b04ed131f5f34d3fd247cfedf6994becf172eceb.apk
1f372e37013f56a13c4c47fb50efc3ad6a53fe8d73a032a14aa9f33e2f7fce73.apk
1f39c92c216ea643517bf7f5aa651ca492f2a353a321d1685a8cf684635ce0d1.apk
1f4092496ca4f31803bc651a815ed8330c8e3b3c60c75d835d14b2e21fe7a240.apk
1f451e709d8a5adf7fb2a8ec8a7161b453f5e79a9bddd2f5dcd75a92483e6a35.apk
1f5a97fb0cbaa2e10e1f080571ae081d9d85fc95519ef59a85b83ca366b10df2.apk
1f7f7f14ca4eecd51f5c52f9034bc9a2ad859c2ea511d2c14fe20aa7af529a8c.apk
1f8a42df4ac11733ce767f84718834c18d64111e94eb436ca53e7514ccbf4592.apk
1f8b333004cd82580a5481900e9e110b995557c2200758c7d9483bafe7032f94.apk
1f9d5aadeadda76ad9930d0f1aef45ce899e688f423b1eaeb26cabae9bacf64f.apk
1fc27b476f97135f4302afbdee59416f7e9af71285b3151ca3287c0bfe0add3a.apk
1fc57fc187d63eb98df33755cb20ebb9da292c6f667ec265409940ddfc9dffab.apk
1fc7d8b8afd9091fb2f95fb3b570e9727e12dfa39358a2bc126e6dcb639acc80.apk
1fdaddf97df9eb8a1d27575ceaf19a23a946ffa977a3cb8f7a2f2da3a55e02fa.apk
1fed19d4ca265fc5458a83fa057499760155c5dbfbaed6802663aef263c63963.apk
1ff001f3ea8ef13d562b99b11cee7c1004abf7de486c38e9dddbaa2b64efd992.apk
1ff9ebd83bfef4cc6bb5d7ab88ab81211728c02f12485617eba870ddf259aaa6.apk
1ffcae9872d1707c058d7a50ffb44bc1809af08d5c57949510782827b082f1f5.apk
2006bb59e8a2c6df352df1b4ccac94ad11edf1e525fc58d2b0acd6b71dd912a6.apk
200f9949b3d5be55d886a0e3871651daa793b301d7c1ea008b0b0d15c9d592c4.apk
2023e233e7d7a9a04d2d57bafe8989d3715fd2968891db2ab3b5ba7160931f4d.apk
2031899f2d1b085ee584110feac1953d4d3ac176a7f093671f84dc9f11d1c4d9.apk
20328ed138721dc56fdb7ffeedaa1f7e526025be34c368468764c6dc1d094b3b.apk
20334dd61a692c0fd52e96eeebfa6f1a8b29d3db21db650426ac2f9ee9ceec76.apk
2034bec0635f3e4a372c14e711b27b9002a24bf15b9fcf77823725cea46abef4.apk
2036b3dc0ecd2378c5f26f0513ef862a834e4df213c4ea873767e27dbba1c686.apk
2038e2bdee84196081f803bc692224aaff2a37e53a5d0e1f72134a666806bbcb.apk
2041056bce6881eea4c8d78e951c67835472c0783f1e236d451cc3e8b2bd237b.apk
20511781a71e78296f4329abe8a7900d607c1a06843577399421731848cb4c48.apk
205c7e369c54510baea2d63cdc174b4ed1c8380b1ff67002ff6e26404997decf.apk
20639cfb1369f3d490ed532fe30e294ed4058b7d67c426484d7028b7b2b165e5.apk
20a0d075a8406a3b5275828348386179afa6f420b36f0098e8dbd4cee22eb8be.apk
20a61a94060156d4770412648e1d17ff52b27f52f8b8751362128e313fb49606.apk
20b43c39b31ace10ff79e8512a34c4c6fdccbc58bf4f3f95f43c64650a0db999.apk
20b63c41abc231d278f499ade26ab4d1b2218489868182ee215d4468564bda7f.apk
20b8d199b48defd9ea0e13438bb42935b67996344d6e7edb74c60698ac1e26a1.apk
20baea5b5cbcbaa66d95e17391c8e132ff2682ca0de71187c43a3635f026ab9b.apk
20ec5f5bbbc7a1d03d4d280590682451b17dc3fa9461cdd3740537e55f44fb11.apk
20f041251009e9fd86523b5c6de64a75f461e521e0c3af811da67d6f838c73d6.apk
20f7c6b813e6ff4ed7dd4e4411bfedd26a9d446a100287589adf6ea00b35a4bd.apk
2108820187ab171c48e01e13df69a0790491995d72dcc5ef9d7580af2d1e9fa4.apk
21125b0520ca66208051903f39131d4a95bcb4ca8d6fdc4898ffe29364053816.apk
212573c9d8dc7045861365ab4b4d9badd8161ced31e8ef7a3780e86783b80ac1.apk
21262a598f5251c7c343488114a776fa6ea360ee79604888bb701ce0a46a5afd.apk
21292900a3fe6bdd88e608b4a62fbea89f78bffbdf981720c63b746cd4804ab7.apk
212aa193b9f5a688a650366970c02987c99d07f6b1e50f04c510bfb74f7062f1.apk
212ad558aa067655ed83bf63d6cdb254757edff4fb1147f669227310d87e495e.apk
21571677a24eeb5600f2b6f35263e24a912b554827873d77bbc49bce56473240.apk
21686bd4e34ff55aed093c0b538cde574f891af33fcc173fdabf0818e96530e3.apk
216ebf8b29811eeb780709d25025490ba25b4a89fa7edd555c7604cc7a8db614.apk
21718c10ed6331d1b7935cb02c98ba1cad46997eb98cf68ee2c69c304c59cccc.apk
21748330eac548b0f72c3d171e1c1c6b8a7c441cb6f1800805d12418ff315bc5.apk
21802d461cbc8ffd16f4a2a57685ad7cc37946ac8c507d389b0640866a777755.apk
218d9a2760d290b22435f3dbc4a216a99c1a7f872d7ceeb96c1117109e3a9ebc.apk
219688a9f22293067eef8b3b7aff390a907109514a90f0105c57acef4d476ad6.apk
219770986765adbdfc4d6fc00dc93e2d06686c32896802d4f69bd411b1efbe6e.apk
21a2525c016c5ab97e8f265838868e94c5cd473045b20a2fa196c9e6ef4e7521.apk
21c309171151b09db3e8e15dbe372a31a99579de27a59a80ca203684276d3c26.apk
21d489f39239fc44ebe3eb39c340faa555f2fff5c06ef512ab852d1c1616fc81.apk
21d4eb1ada6ca0925ab8e21d30bff8a40e88bc60773700b003c048bf8619e75e.apk
21da6993d56b46d48f108a6c6dc8a37c6bd7a81263f8d2eae663ebdcf742ea15.apk
21ea92178eccae3f448345dcab84d98f21a6b32ea412265d858665973874b5df.apk
21fabf2761a48807d648b333bf78c008172d4b8a048f61fde59cc7681181f7b7.apk
220896b04f64892d557dee0f6752d3a7f798b4e310b32be8de6227d52b5c256e.apk
2215ab5f131dc50b1fb3e10d21f4c8651ded88d9230327ea3020160133951af8.apk
221f534a795b91e8c823271a99fc2608a832dee5e898e022a441e805e595a810.apk
2220a2ebb3068d1c912189ca6f8e89d0e63836e40a75f5e5c2b7b99a498e7cba.apk
2228fb0df743761b13a0ee7807fcc74b6a4c7e77daa62bcea289d8f28cb14eb6.apk
222975bcbdbd5b40d24c825b6cd59a0709d2b904dd868780e32b6100629d73a4.apk
224cf5c87106a1af04454fbdd61978472b1cc4dabab2c52c6ccea1c5023edc21.apk
22534bb4ddd867454d1199e5dad4e1d12e66ee327350ae8cbbf34f4e43d38749.apk
225599c0c5e3de078714fe5e8a4a4826116f215bdfc52c270fc164e197e6b871.apk
22670788ea0108e1e205f34e0a039f994bc94f19563b6f09784074b41f61cc53.apk
226d128efb1bebb6f9f3760b222eeec0da5c0101622e2bf9b55fb7a071741e5b.apk
226dc739a76faf5127a245b9cc759d4db3086710d4e71594c5578ae642774f5c.apk
227ed0c74ff7747b2ad62039a83602e5b20c59b2aecb9ac20cdc05be90197b0c.apk
2282430132dee29b894b95dea5f95d2fcca918836f197ebb6e57674096a63424.apk
2285e28b9bd034e4aa945ce724387b92e810f49fffb7af5b75aaaae2b4f84455.apk
2291acf3d46922036add03ac96c7991b530d1b4a66bbf0d6d9dc8e58221e5c10.apk
2293fe36896bfe3d939d96a1db2e737bd2dd06354cac8b831071b04efd521453.apk
22bdf577bfa58b7c6c2b9c9ef760b91e167552c9d599f3a3decbe5376cf2f648.apk
22c4c0c871dd0fb0d420c8b5283446232377cacee3140b98eafef0797c9807e3.apk
22cab2638961ee5543530cd5d5dd7fb6dcf45a59c60b9f5cc9d157ab20a4cb14.apk
22d6818cc6f09ca2351344f519e22c5263c6a36fb2955052eeb24f3c4333a522.apk
22dcd6d1c8152f0f315c53ff53543c5d71d1eeeccf12273d2d10c9526664f171.apk
22dee09c9232f0c28003d96488b014d19085b1398d583eb88cde1e89a233f07b.apk
22f078834a344c4376489b232f4c293ddc439033b3fe80600e187f4bcda746ee.apk
22f7a942ee42f76ffbd78c2c8fa78160afe113b0cd5a3b4e320b86f9e70f6ea4.apk
230b6df9519ce45d34f03d37a71464f064a5d8f9a4c80c4bf56ab184f88610ec.apk
230eb9cbee47d3bc07e7ae26185c5f2abbe68fdbae9726bb3cb66d609e19b739.apk
231ef4f10573bea2596a3cacfae93fd7d30a1406783f776a03fa42484445c248.apk
233356231405b463a86f35d65cb4a0a7ab88457ae8cc01b097d63ea2038652d8.apk
2349318ebb3d949d06b2440ebb9a80739845c045e58be989254754002127a9b4.apk
234995fad055ea4d513f298a30d7dc8e6af09ecc490bfe94eccb16201fc069a3.apk
234d0e54d1b5f1fa4acb1b3e13d3993792d3243dff5da37a1b098ed52a3851bf.apk
234d65d4f8d600d45d55fc0bdbe8f44259d4f5e9c6d14b9b961636c063208d52.apk
2355b28b97a9dad4cad3aac8ea565790c1f8d40c1cf181d269635d70ca6612f2.apk
2357651f3d15838330368dacf37252f1ff2362ce7fd84d42c175c4f3b65a8d8d.apk
236a7aa08e0fe3793d591343d9702b68afe4a5dd1f051a66a6c9badc53611f32.apk
236f2d5510e16debfb060dd875e8399b4d3f41b5f6f99b4043c95d791a03956f.apk
237f12554a4626a3b0e93f6aeb33091633fbc7652fc0159c24f0cb4007e71ae4.apk
238a4de3f693e8ae8506c72aab6838837a5fc92ae233c813404a1750204fa09d.apk
238a7b20e8552b992750a10cd47310398d39c33191d3261de134febd4dfa6485.apk
23b4442b266deac7d9a71d0ee94b1571755770090de62ff34afd89cbeab2ee51.apk
23b6eac012e4c6d762d1b3d5d81b9997bd283906ada8d8dbf7dea1d83437bc09.apk
23b92a7ec0e07541160a6869e80de7197996be58db1c75f457eccaa02647cd01.apk
23c18c2dfc6b9fa0320fca0785a0f9d46f4d12130f9e4770db1256f5a91651a7.apk
23c9149319bd39526e17db43949fb6fc220846ef01434f0f5470846572050857.apk
23df91cae1e14b71a119e08edaf0ef077dbd511f07366297b86641b98f966aac.apk
23e1c7389fe32e8df9bcacc70d4df0986901ccfbe4c9625bca42e47700972601.apk
23e6930fe2275b0405c749ce3bde6bd20323615abf9a592f89088836abe806e6.apk
23f11cf30f33bcb229c3d068793bb441b7a92876fcb9d710450916c5a820f452.apk
23fa40b8906f64a500a44baa71ea1726e9432605a18178e1984dbe2ef931763e.apk
2409e4ad0132a7257cfc589485803b6480e52b8df3b6e1a277f5ed8cc7bc4487.apk
2421536307fd9a885cc66c58419cea2e307620dfb67ab96f11aa33380da14c93.apk
2422a81b6a0fd04dce7bab727f345be3a2fadfbef3e3c1659c748cd3ab805512.apk
2422bc6d6f70de652b8228b85cd3dd609b33b5c35e8389d15119e5c671186241.apk
242a0048497bcbdeb4d1a5a43df08e492bfd42b0b85ff63b2c2a49ad5ea50829.apk
2448eeba32c440b78bc55f0817a9d55c0cb4f965258b82373ed538c6c3b8ca9d.apk
24689c0d624416868bb6e55336f55b515e99f80bd73294d23b8fa61069148da0.apk
246bd8efb495a52349bedc67e5e6b6d883da807385dc1caa15c485d2ba27a615.apk
2485885e0377b1872c65b8eaa8b6581d2672585fc11ace75007baf3da099cb79.apk
248dbf1b6683f8844b366009639483f1b25bdc939255af107dc827b2fcdb7af4.apk
249154db0cb9316673e2b9dda1644eaeab16741b2e5dd2c8cbf3bcd889b1fb8a.apk
2492764259cc5d761bd53ee4befa61cbc7cbfa3bb7458ffbf8935755e33989b7.apk
24933f0a2513fb1dbd0be557a3e7c49fe04f1e13ce034730c28c6d9f7b904d6d.apk
24bf851d5e58a0ab67b3398c657ec994c8690b529b65050db74459f0984bfdae.apk
24ccb1bf995eee442cc4bb86828795beb0043ca5bf694b3765fbbda7f69f4e40.apk
24cd112ce2c94fa40ced091df3a2de1276c682dad1ac2f0bc85fd709d4aff806.apk
24d8f814b366755229ca022c8513d70b2179072a2a3c9efa33e26a69ca418f12.apk
24e3e046d255ad30b4a8c82c5136b87ce3967db020a7e347f93e75c1dfaf32cb.apk
24e49ca698036d247bb49472fa1bc73481a29bc4e8ea727473cf862a84b25e0e.apk
24eab288ce4109a1d5c765419d58a43e4b805cf3376aa2da68893ddee81b951a.apk
24f7b9fc19eeaea15fd2497535b142bbd16389fb2b6b4a63a4f8a90324fadf1e.apk
25014534e28cce85c6edace668bb39ce482369de23d6e4bc7c9256a1844c2c85.apk
25061c50965d05e98e409e3a07fe4ce4825a9dacff46a79fe57eda7bfd184dea.apk
251c8e79d8f2cca23de8b9277225ff71caa87554d204975de7080a42ca1f457b.apk
2520b9a3e4c14bd3fffe0d8bdedb0e2da7ec6678500b9b038ecfcdae402e8ee7.apk
253310ba63b41508f0560d47a77b3f6f6022af278dd86f831ff9c9f3e0219dbe.apk
25419eb7181375dabddf8830dcb654ba93ae73e72f41cf1a9aff26fff350ffef.apk
2559767f38521a889d571b9f025e11f91b1630ed7993c65705d89c72900a88f1.apk
255e30c6027eb48f8953ef92344f705603152b0bdd7ea3d7200fa40f8ca92f00.apk
255eae7859b0855b15de30e5405a2714837ac556c238bc009ac74c5bfa69714a.apk
255ec85a73b621634b0631513da2b74657d384f06b6d00d1e22935c1a01fdcc7.apk
2565f2c4c32ce48554b9b2e81658ed5d5c2209c7fa4a4a69f93ecdf3cdcf5a6b.apk
256669c736ddd3ff0459182082d559271cf07c7467cad7043d2d608431d14ce8.apk
256b20b28121a28da5f01f191b41f612470f3372fe031b1b55f6ae4953901b3c.apk
257e8f0e6a348facd8ab8d659e6dc04a66eeb5fe98dd53877cda81e1728a7738.apk
258a250d3c61045208d191eb48f5a685ae446fe8762b0033eca95741d64abbf2.apk
2590527774e1460274928d33bc6acd2127ea19b7d7d2f3855b40a9652b463b7c.apk
2594f547221a6fe312c439c475d9a1f3f07d083845c9d840d8e3d91f2a467a98.apk
25be589140f73949124f08759ab5bb57b126396f1401e3bfbfdc5e5c056e0d03.apk
25c7a95e08e670c36f58d21f42dd6ad8fdfce8659f58a9cb8effd5c02847ed48.apk
25d7155bc0b84c697b9628190a57fcb55789def082940cfeaa9937e410af3147.apk
25dbe4b19c4ceb91b5b726693816521b54a8f8e0fd1231baee3b7431a9254516.apk
25e5a24c5de93341bd91c686a0fb15933cbf6cd91ae16e63ca535e04b4f92c0d.apk
25efa2c378d6bc5630446fe794d767d8513f240e3e177526e1b2ad4be2ae2ad1.apk
25efc2268aa61dd88266299b5ae336a86499e299e0390be74c2ec666ee21dd2b.apk
25f615ba4c143002e51f4a0a8f82d5d84298a7c9968784c461b7405232453f75.apk
25fd6224a1eacec493984cb039e0e90b356d9457da1201f0f71d1e6126bfc75b.apk
2622bd17d74848af5b176280475b0fb14d599beec8817c3d0f699cf66746eda2.apk
263f0521c1513c3082d810dcbc30cafb5c0fe55429d39f69ad7365a636e14fe7.apk
263f4066e338288268d678fa28fb8278446be1caa20c491b9f542f5bc47169fa.apk
2641834661c2b17f9c81563a4d7098b44a51c3e807f255e8ada566e2350d4387.apk
2645c491301fd04ef182e6ef93afbdb4ff8a17986274499ff056b6848220f5d9.apk
2666613808bee73ac1317e368daf52e831352a5692739fd986d52ca069552f5e.apk
2673a3d098821e658c2da48f06e8a614882624808a3a7a85b6459d793cc8c161.apk
2681b0ea19336bad9a6ef2ceddd505f9dd4d0a58f967c72fea198a9bc05ec43c.apk
2682962cef518a61eb3e77995a0adad323f22dd5d9e573f68d00a8ff7891fec6.apk
2690b01804bc7865a10107662748a298438288d98034b823b6e501c73929f7ca.apk
269525881df38d8a7bc947e50b360f3426b6477eeb7cad82fe29c9d0c2382f6d.apk
269eaa7ba52678f0d0e04ce10dc6f48d31ddd4fa0e1c1adece7f42311d840f5d.apk
26a409853144bb71a76843c0482b36cf27e7363f200c36d07fc0dec86e2d17a5.apk
26b983e2066f60a25ca184e1c6153e30338071cd7ffb602f7f2b5df6d6e3c980.apk
26c12f1a899dba752b29b20b599ceac2a814be1ab3cd50beb96a26b6033f2f1e.apk
26c69c790a8d651f797c36e6183b5d56b02bf211d58ad3f69888f40029154bed.apk
26d4ebb9a6693d71077f86794f28f1480db6d096c95ecbbe0e72a6c051bddcd8.apk
26d6cf290b84ff912d921d54ab260d20643da7538514018f600ce0d4f3b30d14.apk
26d8080bdaee46e779d7ea6a2a1e37cc8808fadddd4e2e65aa17cdfdf77c06c1.apk
26fbec09b4196260dca8ef94d2605dba8d4db6bb869a170c83ad99bdcb1eb70d.apk
26ff35d48fe1989993b34fe88b46310398d3628229a575c8039a3a6ec4f16cc4.apk
2703ce427ad22be490f1864488cbd032427506539f78975c2331ef60af493731.apk
271983671f5e5e8b766519fc07c8fab349253fc3ecfb8d8c636df8a2633dd585.apk
271e59335259830aead65ce8d6fb5569a3e73cd4b2d4ac07d6a7b13db6a45152.apk
27209615d24d06941c2027b34a4bca1556d7b8bd54540267c52f9c9076ba26d2.apk
2723a6aebae7bb1cc3c146364f3226b0c29e899acf76418cad53971c51298c2c.apk
273285a3aee2ea6a48ce10130c3520d20bd658f8edf9934026b43e9c08874e80.apk
2737b8bbd85fac48f1c10fd7f0dcef3dd7ebc51ad2fb0d6ccac9420c866b2da9.apk
274323e62a934fdfa367e3e6280307153cc814c1a9477a334f7ef759809ca7a5.apk
2743c43a1fb98ddafab8e00af5903afa5b96b67d77606fb05989697e6c972e49.apk
2749ac3259a402ada1bece5713d06ac39704f017005c9795d7f8f01ffd087599.apk
274e9d7e13283726a3b70b0b16b0212c9dcac7a7817dd4e5e86bf9b4efa8f73c.apk
27644bd199530e5b90f2bd567d8b21f0bcb5760d07e3d8a6896a9699ac7a345a.apk
277be519f0548a4ec1e3052e53ebffad2239331cb969bcac7d66bd6b92442158.apk
278ec1d6a3c02e7d51ab75aa5d943272c814f74c4609d13531e29261459972ae.apk
2794fa55eb3a413572a7e7a5eebe292dfc1a7dcc07459eb20605703135ac59ca.apk
279a23ca87f3b6ad8f6119ff1d83d1761a5ea0da069ca6c52c7e3f60f349d900.apk
27a63d6412b3459e821d88a8ef133727b8dda99262cec71c9989ec28e394f173.apk
27adebb28c7871e192407c86a69b9b1ec6a1b8ecaf535d96f88f00bb54423b26.apk
27b02028221b1ae647bd749ef916ac4d0ad39ba3c961ecd1ae37df7988488225.apk
27c060a0e0e9139db17cedd57ddcfdb3d99dee65fbd70e7aaf78ce3c26fd2ec9.apk
27ce0a47eb71ba6e0e48bb894c3bb469ba511a569dd5140e00691744040b5fc5.apk
27cec59fd6cdd2dd49367e9cdd4f0207547ec42fe67cde496bfa4bcb2434fd2b.apk
27cfb1825486f02b7838dacf573fd45134d13b159ebb6a199301b32466915a05.apk
27d8d92692a31a90dd2186c410a2ecdfeac90b9401b1c493d05b55c796bac782.apk
27dd718fbe1b14161269c8d8f759e2a634f37a24f0a52a25a4b0baec8197d78c.apk
27e48adfdf2ce0abe1b69bcb72027f0f6b93bd1dfdbc10ebcecad6ac6f3193f9.apk
27e7182937b196a1f4da4bd4835033c4cf011ad460d1b43882a5b6165beae765.apk
27f8a055fdaebe9bb91e5075fef20cabc1dcce1d31ebc4dff4e35d1742b0f08b.apk
27f8eaecafc8e99124ad979bf3c26219e28592a6b0ded7849df02e81016d67e0.apk
280713944892be0644c204b00ce61c3b8755af68ebdc16c528eefcdb6bf9540c.apk
2821ea51f3ebbb067fc532521173975889a278db1e0312dea0f5b8762cfcdd37.apk
2826ad2bdcf7f79692094029c75971b4ca191c9d51e4362de91b70069128477e.apk
2830d6979a3460baefdd41b39bef1ce443a4c35f535d980c46cb53c11810ba0c.apk
28363e7d65c51b55b12e67448cdd5bfa432b1b6fb1b0199a23fa966b947303ce.apk
283a2de1a3d6dd52fe8f2437b3e49d1e2a22d9e2f8baf06cb08875a7f96e3c26.apk
2848b675c748a31b37e06d52fcc095c528bc0b6efd0449abfff9d69da887f27f.apk
284c582865eae7a7f23f7788759885ef9902f4400da3112bf192978d05778786.apk
285fa49aae48ed43cf8ebe0337f1516fc11947c14418523faeb1a3fd5b991224.apk
287716c446a60ad6c658da6d4ec216e3bf075cb08a6879faa465ef33aa84bbca.apk
287e705784fe12335e9355c20f8bc8072a7a6a87dea751ce471cce37d426e9f0.apk
28812d3ca2cff04176d372d3474d9492d7ebfc1b398d1b02e41015a4ae2ecb8a.apk
28826484b635b48e9c96ce42cb06623e12a99d2ca85f8aa317eb57dbd33e8e69.apk
28aac623934d7396d39b50a680b47e4df3fba53722a5256da34d297fc833e4eb.apk
28bff54b22ec6ee1098bef203ca4415004352b6884737d9134d08e69d02fbbbc.apk
28c7b4ef72952c15a01a0fa42446c2fb648c336e2cba64873b4f1b96a3d16d6e.apk
28f53effca0ca655b316ea5f081a193083f6e08306072fae6402486f603d24f1.apk
29153c83c0120846e6ba166929ce4ec292cb0e96f0605062793524fb23fbdb96.apk
2916633f5b9d352f49e9fffe951fdd8d2e61a0658a7c1b7d50cdb46710e1f498.apk
291c786360b5a939ce286acc321532d0a9b8358973bc3693cfc0879bb6d3df98.apk
292e6e84da249ae8890c99467bb6c002624236459ae0efd39a1a7268e1f254a8.apk
29432c913e1ea358e5ed7d6edc74418716bdd58e93787236ee01ba15516fbe4a.apk
2946d33ff4b6b79b78087308f189949d02fc39b1fc8176a2d6aa53bb4d3a1399.apk
294cfb2bc890b65d7bc9135225369ab9bbd0ca81baa109f829e2c22478b4db2f.apk
294e0c2abee3bff557b9541c25254744d25e2333eea7d681e07c82220676a556.apk
294e81b3fef569edd092fa593ea012ff3baf86589474803e2f0cb50b1df240c4.apk
2952e10303789890652d8db6ca246feb868625b8f2f79cdca885a223d38c696b.apk
2956fec922814a7c97d60c8097d178691c43a9f27985370d3fce9b3ac2f5e31f.apk
2961674a7d95c4e53807e55e3c65b9ef2e06b29611afaacc46520232643cdfeb.apk
2961c8a0f137b74c4d2d0761848522762192ad0feab2be3328b8f13af18722be.apk
2966c6690cb68b0df78f71920461b75729307ca655386ebc56e7bb954d4572b4.apk
2968b811d97b27cf64fb151c8327247e8b087d52a65df52fa0ebc3494117d422.apk
297e9fc2ce8062ea48d21ccf57f0e1b84a513a0ec1c2eb1882c419c901023f53.apk
298b2da7ca80f0e9d86344e94f510c998c58f86e5e02153a3d1ca2c3f9cfc5b1.apk
298c90b074995d01efc294b7dc4c6155e7f0cb04c44b44e222f8e8cb2f510017.apk
299bf67e18dfb964a872156e6446aff62bed2837f6a1db67dbd2d924e47eafb4.apk
29ab0d497d65a3759c9227c1e6d34e202eaf326786ff38ab2850634b3945207f.apk
29b34f1d91159567e52d475b68c352b4cb6bafb5d82e7b0033b1ed8638ec17e0.apk
29cc3309a613f3b3b9a734b85b6bd6e2ebae48dc2e0cb4840421ec88d8d58a06.apk
29cc49c52d35c904a87cf206a396cedeb9359a3776bbcc25ef4f7a98980db778.apk
29ccf750cfa5a41f2cfb629fd82f9b39173fdace362fe477055baccaa49bc598.apk
29da584943b7693570e0b9f185661aec5242745940223204f530a8d52bfcfaec.apk
29db00f704767ae5a4262f3ce25c61d03d68ad18f3cfb6e6604d9524f20fef08.apk
29e2183101b769efa580dfe6566be13f72f47736a8fb494e99ff9e262e0ba408.apk
29e99ccb3ed369d42108a0a4c6303b15e6668adef05b7d1a57a4c2eb41389258.apk
29ef9b190247e65069954e4ed235256a6e3ed26ee544a4235a6b2f5ea8cdb9d5.apk
29f064a5528ce6633cfd63f93c70903c768637fc61412f5254556f6b4054fc64.apk
29f4bf3c5bbf737b6bd02003b06fb8d961789472f54a15df4aa47d8b94871596.apk
2a0393ee9ed16d826c2ff83012e442d7c9720d48f01a3fd568553e7badb3b06c.apk
2a09c7416fe5ca92b577246ead3c8f00d8f31725d194bc90a6f9cc5fd6e6ad6e.apk
2a1582f742edeb2ba7d0a90c0bf4358643612a38544d13a297c2ea5f6b7d86ce.apk
2a24c2ccf9c600969263fde3894cc7fb49b45c2af662ed883e70494b75966d19.apk
2a2902b0014cb5ba3e0451aca4e89fe3c9f03e75a9115ff5cc4499678c23fcb0.apk
2a2d844bdfaf663b6d9e130388389e784d8b9254745a8e49c6d04768ce1828fa.apk
2a57fda3b2cab42711a8ffe57723a289d40985fade912852d49acb580e821834.apk
2a592f82ac6c0a1392f3b76b31fa5981227b7baf74e3136fdbd681f7edc8e153.apk
2a5baecccd346d37f521a2da737498db0da63998a2f8b5100b4380d1c318b308.apk
2a5ffdd0d4d82f7fb665ae4281bd14de81d8ffdac6006281ea78b763ca2163a1.apk
2a618d9d496c21d944bcd9700a8ac18213a88d2ef220af6f130a04b145307650.apk
2a704d286ee23f29f05fdadadbae1aaca74c908a27a70d37049fbfa656b60abf.apk
2a7a2a11ac217f2eb9819bd18b2d7161b0d89da2d2b332e3c5fd073f75500bc1.apk
2a7da49d08438e20a0cfa7bf451760cea951f9de084e1165d9c4f44c2419843b.apk
2a93eb58c737572dd375a36f8a5397140c815dcae05dc80dafaad4b3981a91b6.apk
2aaf6378b79c13fa3c5880e9ecebb594430e786f405427ba0ae1de15d3907eb2.apk
2ab81e4fb2b30597210398fd55d084499a992a3e263cd2fd5d7dce5d40e2589c.apk
2abcba3e4e24e208901a8ee29b950525259dc9f258c06163535aa72e003734a1.apk
2ac0adef56706fec58c1deaee0873c37000b1230ac4869842db234d65ec48916.apk
2ac82a046d95c71dd6ab5b05161cbd8ec9b024d458ec35fa03d608a4375be0ba.apk
2acbbdf6d166dfd3851e86051d829a67ce8be6cdfddf5b449d26819cff6a86cf.apk
2ace6dbae7e03932eac36d70334ff69c215b3aa7ab602b56f941534538e68411.apk
2aebd2a3730cb562a316fbb8c31d22b47ea5e993a6b3d8d5bea77bb3859c3327.apk
2af06632173f57899b223305ed42d324ca220eb1bd452ace95b9250e38ecfa11.apk
2af834ecf5dbaf45637371444a4587e717f60928907c9b81cd9c0bac02967c2b.apk
2b0f77c5543ee5ad752566c959e21c446847af6aab77d7f71aa3f7147ef444c0.apk
2b2c6f9c7c08d7d1ad5f0673ec948f8aa0ae8644f2e6b979cb6021632bb570c7.apk
2b30dd75a7256079d519403fb15bdd6300e2d3c5cdc2627e0b2f92b539af9455.apk
2b3101bbbc7b32209aaecad1056a2642313f60fe87f14a7a7b029599c0c6c277.apk
2b4f80512d91417e4a96c9921942fcd1fa7c712a0682d65c60605f5254576a37.apk
2b5070c076c24a7c63e3affe6d6cddb147e953e11cd3506a0a7c6ec0b48d268b.apk
2b5970e12186d09cd7e5033c1481cf4b0d7e8f713fbc57fba096c4bcb36970a7.apk
2b7172a335b66873dc793af3fe5c3fc6d89c8c7012401a2aba415ac0115c1935.apk
2b7343896f640ed5b41b8e062101e372eac72f52f231ee5fda94ac4f39fa555e.apk
2b7e034df03975c2048e66555436a3076bc0f98853f14947fb57bf799c66e225.apk
2b98c78da2192847954a16e3e9a9adbd20c626fc87aee6e543f968fc2cbe306f.apk
2b9b6ba3b97bc8cfe0bc1aaf5aa4e053ffc5b77d2da0a78a563adb270cd4d9fe.apk
2b9c0180f31ebd628d07ee187ad12840d67e5975e3e58ff7070f9f7353caa4cb.apk
2baf6e70672789096752383f0dfda9774a3fef55cd64c5ad7fe5ce02f4beb8fb.apk
2bb0db21f1ebb0c93bb9a75ddcd57e4b36c2b77aa4296cef525b8bd0ac395868.apk
2bb538d32b9262f5bcf5814aec5a0224fc86d69190cd1f4748eca163da062ec6.apk
2bb5e30c62e2049ade758cf0375367b02732ce24b4c56bb234b4c4dba3760089.apk
2bb602fbdc47b378ea763febf75c669a16e3db9b4eed44c61253deac9f0fa01a.apk
2bba69f5994c871380d5633e37305e7c09db17bb3ebaeeb94163625609d866d9.apk
2bdc0e959fd300abe76a974b01535d654b08573300c1b9e4863edd1b555d19dc.apk
2bff76df09ffa038c77ad44ecced13f1125c258b2fa60fd229002f7f1dafda15.apk
2c078d034af87c670a12c31ac1f658af5db017083c138fe9caf8b31219f9b049.apk
2c0c697f1adb39d2121ca123bdcbe82824be7f0618ebf551a5e514eedbb2f76b.apk
2c10fbb13ca67e16937bafa457853acdfb6ed055d3a38cefb2da71570adb643c.apk
2c1660304e18afae6ba79f2b053fd4aabfc6833185b8b9640af8f878ecc53f18.apk
2c2458fdc1112a6175d6ff4b4388a8f01ef0f02d9f95e101eaabb0bd2903b377.apk
2c253acb262d735ebe0b2d92333a12fcc7960d0dc8b2f0f2d96b9ee41fc0f867.apk
2c38253b10e84625c8500680ebad5ab1d0fd8734ec48255671c1d8d0bd440182.apk
2c390aaab77f238dfddecfb9d7ca15bb845ab4c60a432d76a8acf7944b8a3ffa.apk
2c41a90e6b99f038a49e46a6f2d84ebe66a64c0e92e5f7a2b086ceedf5ebf435.apk
2c47f0f264e7bf3704add37d02b665268a31adbe91c91a3487f2e38a442504be.apk
2c5b5ade78012d24c58516436dfe8a2a29e5da493600969579ceee232eb8666b.apk
2c5e656af90044cf5cc694519a42477cb18bd4b2722b1474cdead4a8748d3f70.apk
2c6b542b30c644be1840e38eb8ed4592b671e4734c08fe57b315b92299b23a4a.apk
2c745f3ae79d2e078e7e38c21cb12aecd7be09a30fc7f9ad02dd5344e1015b6e.apk
2c842964263a743ae570040a594cbb90781697bc71d0343e9434b1498c109e42.apk
2c854b8ac5579a5a01d03bd837000b6cc1a62bf4928302e5c0b5b9f4894bfce8.apk
2c8650fd6122813e966ec88908dd80022047bd07d085b73bd28a452463dec0cd.apk
2c86c0f14b3eeedc487b4cf23ca5a2243f173e435eb587a68bd617fe9d891159.apk
2c9ba52693b0f45e8aba2d1d49cf294405e42a75a66a34503fc9a61e6f88b09d.apk
2ca8f6af89193d38933901f2b8d51650c8267387e6d2189574973ce98b16ef95.apk
2cb0618ef5588659620627a803d38eaebc6f355c1b0fec2e025c090a0f7857e4.apk
2cb1844b818b046d6ee2644cd88b173e28bb3153349a6d773b329c274a3f0c32.apk
2cc82a65fd6a370021b2773338620f78fc0d5a09ce315ec9e94db37ffd885367.apk
2cd54001ba9d0b16da1f6e7f17332ec9cc7dd66a99db4b16746f856b88b75526.apk
2cec2b77e0d10e39956730f38a89761293aae7da4a3299d9d0d69a83f7f68ef4.apk
2cf01c5a70dd2adb175393cbdebfa642536e8c8850b0c431d8518afa73055f8c.apk
2cf1b4123137a5809e09740adb99edae573d1f620bbe75bf14280a38acc3ad1b.apk
2cf88f08b1b956e5a31dc796362f4e6a99aaf00ae9c452274f4a7c64b1469c3d.apk
2cfba2ebe5c681f8f9b2379dd842ebc8ddec62a26c1c584702c06b7825758505.apk
2d1eee053f84bfff1c9f4f82cad96dd60d04596236df9b929a921e32bf4efb0a.apk
2d2a8eb4118f8eb51429cb9327018ce08b912e454af5976cbc1035c936f7de87.apk
2d2c183a82b5f13e458946defa3d2dc361b6fbb1321fe0535dab40fca4b7c272.apk
2d2dbc160478c9c4c1a506e806200c5e813dbf2d4f209d25a7541755ea071eb7.apk
2d334e30e58360bebbe2a6173cca84ecbe24a3fbf7f01c4142d6ac904d6c4127.apk
2d345b149e4569c625fd5df272976580ae6c03f61111c2d6ef88e3e9d3552dfc.apk
2d3e5b8ea006dcdae57321f200290169a71ff6202e6b513875b49d54df5a6403.apk
2d4605bef443cc2e0266d1969321b57c37565c488c748cf4d0dd10d1ddc8afd0.apk
2d49b21dc65ee753ba9f05effc645cef9a5336c5110afed9ece5276035ddf15e.apk
2d4f1c16455a501b2a53459452b82b2b8b0c9ab4e185b996bb67403ae840ff42.apk
2d70b76dec339b2cd16fe4b8b64fa34e2c1a4116acc58efc9d5964b2aec4dc69.apk
2d7af597ff09580868c2d6be60afb930598eab5f4e18af24c72ea654e655f075.apk
2d8135de6e7ab15de504ccab886d060d67e679a21aa1d39d82fd8bf94eb27830.apk
2d9a2b0c61a8ceab8a6f72c83e3db3c644d8aab4bd112f4ab44e29b149cce623.apk
2da5ac324ed6e0f53c61a97f4bf9f850ed27276daa1681d0df0a91465d456cc4.apk
2dac7a13e52ee2d81a429e17cfc0e1e15862f6731e88150aadf23c86f2a25d0e.apk
2db01aa53076e35f1bc856e61358b7f64ef62f96cc2a3c47f7bb8edc4d4467b9.apk
2db8ff83b2017953412f28d9aabdedf9fc736411020c48a6fa37a5334765beb3.apk
2dba35956ac6f71121817abede1d2dfd0fd38f649b636573422a312357eeb3cf.apk
2dccc1fcf67339dc3996c406659429c268583d887aadef18ccf1a89188e5d0b0.apk
2dd94e49e75467cb055099319fc90d0f93d0868e531593f857cf91f6f3220c87.apk
2ddfc9cc2172dab5c52aa7b2887d3e97a8c2c2bef33cc4eb386ed0c005c1fa1d.apk
2de1727082aa14da9d437e897bf16b5df43816045f6600c26d7cf4c50ae04dab.apk
2de2677d9491ced9aef38403590a32ed898d6577e07948320bcf32f8ea8d4639.apk
2de6c6d37701c0bfb01b0e26a4c500eb8b08887784595b2bc044420765a6b89e.apk
2de9ff3a5424c796e2bdfbfae637abe7a0306bc399dbd7e287ee6dbe0d9795f3.apk
2df20210b7d219cfa6313891ba12097fe4d87241dee97f44a700007b8d9b5127.apk
2df6c8bad7a7ff6e81b933e248b0062a7b9e761b14e6a636c0829757c81e1fdf.apk
2e0d0ae7aa05bacc4b4e6b688578410470d8296e6410922497df23e314dd2021.apk
2e1c705f90072827c1c903ef6e929be8c4861ff4981f6605f87c502ba83aea87.apk
2e1d8f4e3ed15840ec7284c8b80cb91524115f0c3548f032ada98f67b2ff1f35.apk
2e24b9e064e812a04ce85678cd7e736492c5a9ec0a73d5c8900b01e692ec0bee.apk
2e25e6a9d88c098a71dd1a7c8196cb2313a608a3d49ca143f058943b047e9f41.apk
2e366d8d9e86ec3a7d9304830211e9a83b8f4763970b9f41861a0314b2866266.apk
2e38b0001263ec428204425781bef59526ad1a8e352e5b43a3a68baece492e25.apk
2e4258e1aa3a68506607f3460508645bb5c9d0d2bb3b1fbd60fdd167698d48a5.apk
2e4763f4bf6587993a64887a1833a19a93b989dcd5aba57768b9fce1455ce08b.apk
2e5b4afe5cc2d10dd4cc38c7e47971dc1b366cb67535905b02bcf71af0e4809b.apk
2e5cf66b245ea28986fb3c02ce06a6bc2fcb5ef3558a8bd011b325cf502fc114.apk
2e5ee7a771dbe4d2a698c342bfeaf4d334f1bbaf77ee9ce21d64f3ce72b49949.apk
2e6a23988e79902fec21d4d236957eda66fc7ec016412a8e0c6a9c2871626481.apk
2e7d260ab49dc3615b3bb7f9403e684f896e974eb71a47e1e1fff6fde53f6a9c.apk
2e816e81723e80738c17ba18526bb8b7671bc4afcbc792add911b017e0e32206.apk
2e8b4de63b8cd25a6144c8e8d3d392db2304b96a8bd2f0ba086f6237c661e279.apk
2e8f821f70be10803b053e229150fc38fbeca68b4789ca059a1197fd63ef7733.apk
2e96e343ac10f5d9ace680e456c083e4eceb108f7209aa1e849f11a239e7a682.apk
2e9d571e9cd7f3142c7be1ff31f1be2cad7771f56b156bfcdcadc70625089883.apk
2ea976e3db78b4ad25e7983d703a3988db460037197c9bd2e29a96d82a3ecbb1.apk
2ebe5292cbbf14280e5a9e8c4761b8d0625e5c5d94cc9b1ee6b63bd487e6a7a7.apk
2ec595bb3be70b426a7b1202dd25efff57cd67bd38371b14fc5f3029af768406.apk
2ed2cd27999383f21fc47afad0e0c14bdf158453e9d6532bdd81791da1670010.apk
2ed7a5aa90f7d3163341b5450bfdf36c80545805dc28f37e58b6b10bb3bfb92c.apk
2ee557b9268e010b11f51a38ccfa28e3b1616df3d5566a078216358e8f804a3a.apk
2ee5f9e383e4b0fa109eefe7256ac202ac22947f2db71f819c807bd9ec9a2a10.apk
2ef09aca1b3a4acbfb2c33ef14d5ef06150bf88662b35a90f98a74accabaf6be.apk
2ef9370c0816733c6024a2bd5ad1560b920fc90c40d8a96c34ea96ab7499d50a.apk
2ef98dbdd9ac7b92f7771a62e8e8505d9888901f3bdb02919f7837a929d9cff1.apk
2f0239ddd3ad18dab194e684e991d6bac5b3f9b2ea788584066c3697f5b22fea.apk
2f08c7a2fe09c3eb4f565da24cd0ba2c209ecc4baac42132275846c7d90eb557.apk
2f0c18fbfff89b3eeffedaa96a880ec8c9e991291c90d3af50bc747b9aeac9b1.apk
2f1199f22b6aedb7cb2ea8769a07ed5e96141efbf3757a1cc5bb75e15b54c520.apk
2f119ef66cc3fccab2beb77c4f5273be33b8ffe36b598e58a3846277cc80bc96.apk
2f11fd748a1c3fb6e1642774065181c20a60ea5fd77f96c6ae40aec1ed1f531f.apk
2f1361958871e06ac28ff5d18f4fd28a684da82e5aa8e7625457cb12306755ce.apk
2f1c93669ab2e717f3182c3f7f451f9957e3dcdb3d740ae433ef934cd475e36a.apk
2f219324cbf618d05ca4cda4c999e141542d5dd63ffab71f0966668993d2a696.apk
2f360c0458e300a92bd44e9c2b7aff25fe295121a3c2f99b718c8e37de1963a2.apk
2f3e57f214b1b492f06b0d40e196bcc71338399d741435964263928a89dcd545.apk
2f3fe4bdd402868935a96957bcc51c0b1f0fdca7ca8b591c30860aa161e00b3c.apk
2f497c960fdec87068fff7abae7403c4ded94f8bc2125cfb8677c7d52595976f.apk
2f6d49e143e014525ff1871a4ed23259d23b67a26e8708faa3717feccbe6a788.apk
2f6dfbd2621805916fe22b565e7c6869d9fa3815d9cc1ebda4573ae384a952b6.apk
2f8adbd938d18045936c1ad440af090f4ebb4601c3973ea0b9d3f1e961d43f1b.apk
2fb8ee12915826f077346f60c3620014eaa6382eb3a7aafde1c09c4064c3f118.apk
2fbc32387f9b5c5a8678af3a76c0630ba4d04fd520b21782642a517794063f05.apk
2fbda2decb773fecdca80b889cd0bbe14ce70ebe92796b9385f03e4f06e4c9b7.apk
2fc0a4a2883c88d638d23a778aaa03a8efbefb73788a95f0cddd77b75ea6f043.apk
2fd5bf78ef3bc336ab74d3fdd97dd930ceaf32695c042e48be8b1f0149976e8e.apk
2fd961cabec3f652a3b48af3e26fb131ab99352881a465ad651669c22542662e.apk
2fe4b182e394d83b0c065595f89da16659ae33dc578b32f95683cc6eec1b6c18.apk
2fea3bcb85dda759881d9b245251bff405ae5afcd87c9aeaa2c591b04c7b1c2f.apk
2fee4ddfef9f4a7ac296cee9a633d3b01578384b2235baeaf2d52296b09dc4d7.apk
2ff6cf239fbae1e7768bf8acb6a0f7491e1cbd9a48bb6ae5de19050de49be0f1.apk
2ff8e74ffed70aacb6029f34fc2a68a7d778a0c169c808cf007bd4aa662b4a55.apk
30177ea9c0659c9d86c8dd61a9907f642824ed4c6e51e9d1b058548a6145a539.apk
301c4b0400efbde966abf2d0bdb2458631580e1cc0d0568a0ff9e5a2e470f0be.apk
301f61469dab48bfeee296355fea57d9b5910ead1df9185c7b859d58b5bae88e.apk
302c060432907e506643d39b7981df16a61c61b84981bcec379fa8c5b2ec6a99.apk
302dd27a8578184345eb7805ffa6f514d0a4e9a3324c0a76be327d43902cfa19.apk
30311d382ec52a323356f26d7e6ce27ad66b8fe867e867be8bbcd0f05ec1d8e5.apk
303aeaabc9d82998a511e314e8801f09cfee105b8010bf67876dcd67f1d6a6dc.apk
304aa1cc0d05c5fe6ae51c337003d04236a55f544c46ea79d0c6b7f0e8d5af49.apk
30542500a2a1400cb03cfe0ef1b38d97ef451dbc28321339c90d5c4623835cdc.apk
3054f127632e0f1b014180e5941be95fe54ea20adb09d6e98ea4fba0ab81a7ec.apk
30609fdcf782c935559c49fd0436c8d794b2b45d79c5413310779697fd04591b.apk
306f2d37c30c62abfae6d549811a1741f0d087e6d18213ddd927c7992e5b5808.apk
30731835d3d97c61cc081bfc546ce79d5ffd77fee70b19d6cfb91109c2230230.apk
30838b9223d7c9a029d25903030c0ee5784e2556f3fb4994a9a66d0e52452915.apk
30866091584856ac8a7f353172c3d9b0643602f351be56ba92b4ab2dfd68230d.apk
309a8a671f1046d7ea90a8726dd0256adc0147df1cd12d708b4a5e7d29de08f9.apk
309fcb0b2bb599d5a9869ad50b670344607c8c1fada568d8336f35622910468c.apk
30a09569ea0334c5ed098220daf7772ac98fc191fe902d8dc97d23f4d93f392d.apk
30a28b7f5d0a377a2846267ca09a6daa05ffac2789381d48cf0bc162049df006.apk
30a3693f8a57fb3925b4b70583fa89ee9bc2c1e923f770b078614a7d1348f3b6.apk
30c20fac8745fb7981a8f39afad9339705fb1eb887a6d7e2b47a55645b1e56ee.apk
30c92a43ec66c679b2d5121177e2bd6f2e0dcd495c67be5789990b7730b18bd7.apk
30cb118cb74b5f7257f0ecd170e3f3d117f237dc52c35c17c98eea45aa502cbb.apk
30d5dec1fe8ccf804856442fbb098b583a0d67567d8a5a391b9ccf570d2b2d0b.apk
30d7c91d2f91ddca2965e68936d4c924ea6d1f1edc9873f6d503a4071930b339.apk
30e255f2d7bb083f2b7aec30e340d6bf0e6b4d90a635480f18e1f425b4f9135a.apk
30e2c66ab1d21910a4b9837b7f7ac6034e457221fa806159f6bd27be7ee8dbde.apk
30ed750c6f05c667d152ff5d48129dbbf57ce574424839164755fb7c3d0f8d89.apk
30f3d33f9891656912178b6ce4cdeca36f873b11026c1a99ac03acc90ae330d3.apk
30f70d65b05da36bc766c4c8ada0de1fb09cb0835b4ea63b310cd3f44ef5245c.apk
3117f080876b6a93011b3f0c288e102c1b1bba0b04a72a2b1bb14603f9ca3b32.apk
311b247951f1f78cad84c658c28c73ba5ccee9a0a559825b444ff687e34226f8.apk
312973ae44afd014768fec7b495c8b36ab0ab35cbf881eebbf6231f9af76822a.apk
31469ddb39c7b3a15617c3698df1e07c963c7038a11db544d43c250d4038d494.apk
314ba33232f07d0eae2648a6df5b3009484cfdbda6e57d8a0b221d215ec5300f.apk
314faa0b78a4003f501849aa1f24ca58e592345b4471ea41ece25e816ebb8918.apk
315e29c580f1720dfc0f7ef7d48beeb3321f3bf343646e022420af119ad7a370.apk
31684f957b473917ec44972452682ff4ad503e9e7c4a04b7a54b6265b5ac2c5c.apk
31707b3fb668b27c43666ddfea66fb76105f2eb17ceb5cc5330e2734f5aab965.apk
317fce99774458c540b644528ccc0deb431a586cf1a922e92007b68cfad8e50a.apk
318ed0a197c269a6dd944562c21c2b24ebedcde5030d5b5ee8a8d1fd02050580.apk
31965fb6b0b67b53d3a2a3bf081091cf06b185767d9a98316cc97c9b99afd868.apk
319a962f486080b4a7dbe1896a4f1a345d86c5644ebedb8f28ab2b737cf9deeb.apk
319db9e0e65fba057227b8b1de29f670df4d7b90224115ba896930851dfea18a.apk
31b2ba2f2c1fb196dd38017134b5402dde24803f764de6962f68d2c71edbabdf.apk
31c91dc24d574f48e7a894e29d012ab1ba9babae3e69af66bb7e0c7d9f78b2d7.apk
31eaa1f4f03238858d4ddb092d3b923d2d80c7d602d195b4edd0f130418e1136.apk
31fd01ca898f5009a20bd706e59bfcb0e24defa472e41ea3a7205592ceca2fbb.apk
3201b7c191db5aa27f0649dd4c746029913a7098b3ddc718dcef36487b10a403.apk
32204329c1bfb4b15e144e132219b79110afa5bc9337d2b0871aacb4fe71d8a2.apk
32314ca028b3d8b50dbf02de3fb9bdad6a36f832bf63881287be5bf040e0bf17.apk
323ef1ac16cf8aa2c8e6d802e7910b40c08107d5c2185480939f6fbe1c29874e.apk
324029da80da2ad94bf5c2d1ae829ef95d646b4b1b74ca126177aaa7799c643d.apk
324373f9e2acdbcfc364b83051a156408c922c2897a557cfa1482a5794a4107a.apk
324594d998bcd3bfe55c1a641e5e31b7b864fef187a6f9c9e77c44f57105063d.apk
325a8cf2600a697129ad63b2d72f55fe7a153a2fc7daf039cd5e32311ccb8adb.apk
32674123dcf6ca985918117e76c51a4e661f8a66f1accdd25c71e220b79b1bba.apk
326962edeb5efe3f1e8024823da507007130962caa4414419a1948d8e50d79d1.apk
326fc668fbf5dd4812b075fd963994e1378a0533637899eb07e639bcb9ecd733.apk
327ed0dc643239f9371e3c68efb42e22cff55d3ba761f827c2f4f66800598a37.apk
328ff57e39148daf440359709e92989aad445f1b41b3f33135238a9343317d85.apk
3299bc63d5751ef1993f5173c76e0dd9a4dac7df59aead29006ea9228eb59934.apk
329b6e8c73880e0c938d403aa9fcfd0ba5d9613b7136f833d50cc2add7e9558f.apk
32a19c6307a93aa73e7503e69471da0af44cfc39fc9a31902bdc2aba763189c0.apk
32ac3e58124d8ae53d891f296122395e27216856947e0af07e0064f4ef2a89ca.apk
32c7db84cf1d48874ebc9a35f7ec6efcb63160c3266fa80bc517a1b12dd8c83d.apk
32e66195d3c8f571470c233aa8eb1b8bbb35635f8c6c7a044ff2b28fcd01dfa4.apk
32edbc215c7d0ab82ff976283f882318dc97d9f846e6c6d29ca59ef3bb64f60d.apk
32f4bbbf87b39241e52ffe14246464c2d0d5044c876529c02dd291dece202ac0.apk
32fe9ef7ee7f2214d686a88e9be101a74cc9b1ab47f52d7bb50ea8f0d4592a73.apk
33326f11c49b4ae7b994f809d96850327aea4535b6f43c8372187b69348d9723.apk
3335053670ddc6f4add2dce7448a0fcf8717354428d7747ead80555230a016d0.apk
33495e3f713113885334d01d66ea06da7604eb159cd3f1f1413eed05d64a6986.apk
334d56e6e9db153fe2a44434609e0410e3a4714d5b881fdf19a0271cfacc8759.apk
3350f12d5f7dee7b98ebe7be74f096ac5537146ba2e2fd922de7579c61cbcebb.apk
33573adee330e08649515394f0c433b3d18f1d657538f9bb672a4638b6790c33.apk
3357ca7ad09eee8391d7392e1ac73ec6ed173d092d34c061eb240bb9eb12d837.apk
3371f7b28bc03fc768b86e9784213874bc6e9dae1b793e0d003b39256e721d87.apk
3376c0859c7c704b3f82a002800c3b0e86f951464080af73aba678ef528073f3.apk
339e1c0b7a7a193a8fbfd96e75258e9a26d00d568db412d892ffbb0d840d1692.apk
33a3d0dc63308e95da93c19313af7055274f92a97454cb96f6924a7405d09eb4.apk
33af4b3acca35b70112fc6a2fbc369eabd7f8c3f1e99d0db76d4f84d24ee3a6e.apk
33b123178973ce7942204b30b9fb3e3b07530862c72a2371a0e15a91e2d99af6.apk
33bcbc3a6c68a69dc318b689fedb4c8b47946d4bd46dbe2ce2281fe60d3427c9.apk
33c9604db40d4453935a7076ba5018061bc906ace486bc8c2d7197ec08eb8951.apk
33ce05057e30af01826cd3132b99604a4a2de837f0706718a7ac4bf0c94efcac.apk
33d27a5f6b07557021fc4c7959bef4c0e7ee79cc3991e7e213de976b60af1147.apk
33d900c1e8b9a112bedc1f4d1ed688ee783443279b257aad75d95d0d5fb01e94.apk
33db1a077412450308ea7a1146d6e83e6e62ddc9f42b5fdde1c5c805c961c5f7.apk
33e8fb829d4dc556fa01adce3dce5aeb4e377c3c23dccd7b36c160ef95820154.apk
33ee8e240c828ae45c4cb91367c4e0d66046cfe02bd829b5987d240b24adffc3.apk
33f201c98e6a1b20dafe95a9244385135217441c50504f0d1aee1ed5c61085a3.apk
33f51f1d40a5ed3a874d7abc5720ea43eb261ed6129c3f06f234157780f8de3d.apk
341dd03ce944519724af5ea354550fe18b797c488d36ffc83a03a2150005ca5e.apk
344ac6a54f971bb1871902b82727add350fcd906da8af9f6c725ba88d38b976d.apk
344d449e553113f529a3b121c3fc3369a1f9532ab1c65114338604de06dc6ec6.apk
3452481b9d6415d5f357ec451219f30aff357b626540a0767eb11d7f9cef415d.apk
34628b0d2ce0984f57a7b9adee2d8d6e56f9dbeca32f714f4616b2acf2192f64.apk
34673f7b8ebc727dc4c1fa78cccb62b466cb2c0e93764bace19cd1b039581e6e.apk
3470993ca0a5f128d2820c7585a5c1c6b2b8af463425b4b02a7c5fa5e2df3aa6.apk
3470acea8224ad065f1bc5c713f14423a196ef1541a115dc026783a83d838ac8.apk
34747c73d335bdfa65726c532b85840ec7c5ab4867e32bba1aeee73c92b2a42c.apk
348a338938b30390eb4a02d61572f0b7e8a5b597a7e42bd3bac5796a7155e468.apk
34ae379b8947ef6b7fc4de8272caf36bef39807b73e7f7574e426f1889f6b0ce.apk
34b3d51b46a04f6daadc6cecb13dc39bd423f64b0feb326092a1d0c67c2143fb.apk
34c5c6f2f3218ce705c2487486af2da9ae6cc14f2a0e5bcf496e6927a8095768.apk
3508d165f59786de4ac7fefaae6c74d52c2274ea04f903ff451e4f80a9276884.apk
352e2e2b57138099966a3a558f9eb3d6a88c27fa6d401f767b36e5cf3440f06a.apk
3545b7279834499548edae60ce724119d6545a484129d169dbd2b05a72af130c.apk
3551a41d5bf6689aa5fda5a918f65ed04a08247d7e17fb3ab095a0a5d49da126.apk
355447f2adcf722446746368e15976f889fdf403320af79be010a1a7533724bf.apk
356dafbd794f9623fc437216adcbfd39783df0c6c046708f428701c3c9b99284.apk
3578522decac07ad343ca74f4fa674c3895925228fa3a524da5dcaf9473746b4.apk
35a63e4a1580802f144fdb95ed71d9c3f0bd18864d4f2b0e5fab15b647f7495b.apk
35afd90e4cc5d5f22592696e1333a06f4bf8aa5abf391aba105d5f30d83dda38.apk
35cefbc2f7db302e881daebb572093d721e3e94cddec465b6f08877095b572bd.apk
35d7f04bf90be9c17d492126edb5ea3ca1e4b6c5270750d86bd93d557afba17e.apk
35f60d4b7cb36a6f45256f4e91a9c0cba244c58150531b0e4920e4431c441c0d.apk
35f7c44591672804c7e186f3b9d73f70a3ec53adaf0c8f0dfc9466a1e99d017e.apk
35fcde5ce165e2442805f3bbd9fa0763d4f949fc939df8a38e8eab0162b52335.apk
3603244eafacf8343dc0039d58f44cfaec8303649e74d9b5fa7b2e02f6f42e19.apk
360a0fb734ad535b6cf07a00c0cd9bb881bdbe25dfb1e5231510e2d8717e3bb6.apk
360f9073c795610c6c7e89a329b684a469012c973a22ad6142159afb7e9b5df5.apk
3614a90280ccf9ba6035d39931b2379730ca78de95460577dfb326505457e59b.apk
3616e27ffead4ca6205297b24f64ce69849efa91fec94c9d0bcc41aefbb70a85.apk
361c51f12ffc337eb1293a1f49c1a5034ca708a9a46ac478217a2ae81299e95d.apk
3621ff3ee4c66ada79762d2971b543013852f7914edaccd71dc6d10cee18bb49.apk
362892a9b04a8b8d0e41f0443996d7c3a57abf0bef8cf0116bc63eec01d247cb.apk
3629d46c8b026ea39c06845ee20902a848dd4cfa111befc26dec7be505d6105f.apk
363557a87c728596590dad1c719f08230a745dc512b5bad3e3151fdd540f9dc8.apk
364208a37c4cfe27b346953b32f7d685125c087b0b919d022cf5e6c8ae8aa3da.apk
3645f35ba47a9bef7defe359d173e28d60d764b387c275a58b0666da4eca1608.apk
36469c796ccb6f5a3451770ffe6c420c09475ac05945a8cf92f257bc5440d15c.apk
36474bd17ea632ab2f723bd465d3398c531d207efc26fd1dd8b472a861e3630c.apk
3647ee4988964e0f41326b41db57b8fd57de25e84288a86e5984c13c1905d248.apk
36521cbf9be6fac3dd7e760edf964c5e0aa2af85f4dc4796be12b4fee61e27d1.apk
365b4daf45f7306879fcf15eca4c579423746e517a31f3f8b3a6a7d30da46369.apk
3662714ebaa129e1d656e47e08910f4a522f81e2e023425135892959a0f540ce.apk
366f56229a3a32627137d8b79acc94fb7f7a965a350d961d6bb02dd196ca6ed1.apk
36735db141c7953f1b2282ad4d94c84edf56a5848e5e794fdc00c8150c7b30f8.apk
36748c5a1b67e48c256a40786836b128967572bd3e495b1d254961ac5e597b4d.apk
367cb369e9ff5c8ee8d1fbce4a52924f22378fc61083bdb022f933c77f7a4d24.apk
36863bbc06caf5639ca8f24f45a211749f612dda2dcdddcdb461cf0dd3071421.apk
368eb74ecc99ed42c6697ea5dbe80dfc4ff8c079723c789f486e4dff2de7e5fc.apk
369e03771a77f90ec48fe26315e3bf776d0c411ea0961a7f90b2562f08e2017f.apk
36aa6b9aa1067fecbf6e385cf7ed4c032a87a924ea622438eb8e00ce637e8e72.apk
36ad60e9c1c3e982ba1bbee7d125895756e55723ec2ebad9d6bd3c679df49863.apk
36b716c5284023e598d5e8bfb438e96c0e3602c43f1a195eacba310a82878d95.apk
36c25d77e5097eaec3b3b7fe879533d093e8cd40bce16aff601102838eb2a211.apk
36caac4f0d07651a5e5e7edeb8730bb68f7c56fa8577f669adeff6a93ea7676e.apk
36d193c96a7e7738c44f20b2aa058811f86eac11b58a1c09edbee090d3860c7c.apk
36d7471fa1e7c3af4be233f4f4971b41cf0a1ef1067d4c3b1d3bd4c3cd3d2e38.apk
36e2688ae7cf80b37c7885861ce4feaa65174e5b32f5e027141ef963469c56af.apk
36ee8890ce1680a145925831d6faf954e493dfcaacc730786176d3e74361bb0e.apk
36efc0f8aca03d59f8fcdbc21c659c4e936c0134731ac3f77ca1a25b9acac29e.apk
36f4a1029d93e20ef064b46ecbd514e7ff843d9cee50f6334cd5ce249f78c7bc.apk
370eae9a4cc12bfb36d51d91d34d3f51068cf5442ff7c25a93dc2ebea2d6c144.apk
37118e4b6015ae48e09b17ca4d8b586a39e4e0c802244c7beec44e8907aa4cb7.apk
37210f17b07551aa354264cf7cec855beaf46257becb063bde87c40570144375.apk
3729e79c44788fae4a512cea7e33ea30e3d89fbad6284e880c2ad530f8ee074e.apk
372a252bb293f5235499c4b875cd10575844eb00209e1dd7dea8cf61d8c87e6e.apk
372a2fec6175e91e7fa6f15839250c45d64ddcfb0719306a86709575d1cb9002.apk
373b0af3f33592f111bb8523f476b5494c54ae4354729d1032008887391b0c95.apk
373c897265545a91aab7063b1bb565b2b75aca90f6ce09d767868fb2b4e724e7.apk
375b3f75799fae5f5a25d118615aaf3fd785428b0e4e4769273f76e81cacf537.apk
377a6558bf0175460bf6bd38f5b5dfb47b7e9611a57322352082e399513062d8.apk
3796938a53ce6b079bf1a789ed1f293db36055479bde2e859efb9b6af022f468.apk
379f0932084641fd8839b2101428a5c856f4d9c54dc9aff4a5d58a0de9a12595.apk
37a0277b5da988cdb7c3a78758b4ce58665c5fea8e4ca34004aa0dd38fb5e44e.apk
37af9eeab701cd56c7ef61924705348443917270fd9e14553dc3940e53f4b1cb.apk
37b3ed98c691fe6ad35a31536c9cb3be81f43380168f6b0e4c35b9ba354d1ff3.apk
37b5bba7eb3da7250cb2abe9ea3960362af5463d362d0b20c9f94738af38b116.apk
37c1f16781b2399019aaf2525834adfe00592f1c62d07d1b0c91a40e11d1b80c.apk
37c8c0c9fca6d85627c7d208b597801a31dce7f869ad18c436f220b0bdfb882b.apk
37c95029de50c52e3416b394e2feb27ac9e1fc11954ff87064e613f0c9917b33.apk
37c97fe776f0af6b21be6892124317461f75032f33944d933f1d046a90bd13be.apk
37ca38ac7aaf4a596979f6706dc2efdf7decf33afbbbbcaf3d02038d86d25e5e.apk
37d2af6588343d813bac06d8db964491e04cd1fb933dfcdd7e940c0c47975bde.apk
37d382faafcaad6f8bf5da383cb8703b7094a045aeac5e13b5f4225c6272a615.apk
37d7f08a90c1a53a7032ac1d172907d015ddf40b91ab6880331457407804d13b.apk
37dbaa13b3a42eeb4c505f25b16d9c1c4454c69310a20a1656afafa788048343.apk
37e4182d3a4de99cc739fdef41aabbd8e636f15978e73a7e0c09ee41269deb3b.apk
37e5b63e3038abc52cc19a31aacf9aa889dd52e9fe40c42eaa8474b73fbb6703.apk
37f744e08603d370514a1f3e41a657ea3f9076e5faea7ddd3edd997cc6950fba.apk
380064ebe3baece077775c70cefec597ec2ba1c7ae11272b4604e141f7301623.apk
38019aa27a0dc2f7e22514ce95c34eb47ce34d50aeda1f0257f4130598bbd173.apk
38070b4d027e0256e6b8538384e374e14d7f8006920a60e9bb9238cd45855cc6.apk
3809bec6e3a94f42c9c8776801b14b7004064ad83be835ff0fe925a83cb52cb5.apk
381865ab9e12ec2e2a9a3e45f3419c7707a19dfaa0a0644631c8f384ab851bd4.apk
381d5cae267956488c72df68391bcf134ba4dbedf3dedce539d885a8302b4015.apk
382faa3f0119848f4c0b325fe50ae8659be2b09e069f6660436276358856708b.apk
38337e3594e02961c8e6eeb30192e5c670bb8c625ef7272e317be8811b7a1536.apk
3839189dda947bd284e17c19b725a40a14cc6cce66f1058b62714c6c041db911.apk
383a4f303b6a4e87496b9f271c48998a1b9a4d27cdaca41e0c7f8985c9f9dc59.apk
38474bfd8a6475f57c2b6ab4a92586958ac2e21ae0e9d1ebb3ab4536d4a8ee14.apk
3853430d4601544111d1f1da80ff353dc4601378f999df7b53dad7e313f86e1c.apk
3856d9ba4127645c7ad1326a3053c26de1f96436361b4348e35425fd6c7911a2.apk
387fa245eabbe090e5218be3df42bd9d6c67b389359e0727133055f7609c0807.apk
388d67fda36ebf895b99206455cc6964afee7df7c73ae91348cd2f8c2c78be7a.apk
38a90e9ab4faa62ea71f1fc726ba4b747fa363d9f4d15e7478239e771fc36bc9.apk
38b5af6cc06948e8bcbef421325ef4e78369e64d973b6ec6357c49f5eb0addaf.apk
38dc469338ca4c08d2dec64a4a67eec13977f0b4d789d8c526910cfffc837a66.apk
38de60d097f55d16a36f4bb176532341a131ddd4d08d9f616804a3a691728c8d.apk
38e2510d3418795f73055a95641dea96521fe108607934b6f941d37493e64200.apk
38f58717724f581b6cd043fe8e9069c355953cebdc2546481d8e511ddd0e1036.apk
3911833192738585b04c819a9158f0b2302f47ae9288fe1d3316197cd9f9d17d.apk
3921e32179b21f2394cb9c263f222fcbf4e454db1a0549514bc354a1e5f5e1d1.apk
393456e6368079f36dc0cea861361f976a5cd6a3191b69e49cfd6bf4692dc57e.apk
39354cba9301700ff3e08d182a2cb4fde94d92caddd9aed89ba2198983d004fd.apk
39545b4d7e832ee5f11f9ea141b510f82eaa7fb777808b9be5b4e05fa459e9e2.apk
395a49f3601ccf2a2f1561f887cd1eb58a7585c898776ec00ce356f94178c8ae.apk
39643590ed24124bc9f6ad2619f696a588e5a203ffdfdfceeb429113c1097eee.apk
396fcdd6ed1588535347fd67f4cb64e7b8df49b477353bf40982f10e25cabec7.apk
39793608a0e6f3075bbc586d720ce834f77f7c89b234cc50bc07d236f65b5ff4.apk
397bd767addb9e3bd672943b294846ec4abcee6f0633963a8bb86c6b6a278f1f.apk
3982f25cdcc87f4214c7aa06f17575849fc82c52b7780c254641eb2a2ef44ce8.apk
398b89bbb98d68900cd717034f6ad2a0e65fd821a0540002e71fb9459d6dc1ca.apk
398fbafddc0870d76a92293b4c67513c381ddcdd368812f280f07f4a7ca83cb8.apk
39942466a34f1ec7367f1bd4381ad5f0b8b405e160e06724f51cde63aee1e65a.apk
39a56d4f329f0ae2252df8c849130904f5c0a525814980ac707af206abc5ab7b.apk
39b78e89278c1cb5698f6b213e8a01c848250779ac0abc3bc5f0fac610629bf6.apk
39bcc2325c3304b04fee7a82b263dcab978f0053acef8da98f485d35406a93f8.apk
39c342b06323a2c59fa409f39b1e4193b1b8059dad8183d25c6e837b001700e1.apk
39d8a61e033496c420e8db3a6d8ef4ed3b7db482ff7be5b1167318cb6bfff475.apk
39de027ac0750136fe769fa8f7241c0cc48e094717abf97796e3bfd7c9e9cd57.apk
39dfbe91e242f783404fdfc641839b3ae89a987aa78ed1a65d8f5d54d5dd94b8.apk
39e8c6748446288f18d925a56968bbe09f0c7d0fcbd7cee5b3524cc97b2540f4.apk
3a04e4d49a431c6024295242db4a3ade12e60f74093e39b51d3e3e4f1ad708ec.apk
3a1f14083c73bedf2f54e4d27698d5c8864fdaa1aa412b8ccb05259dc78d7162.apk
3a2aa54eded78818f62c317f42a4d45a9b01e3068af1d837564ba015f51cf242.apk
3a2b8ff44ddec336a53f48d20bfe5234a3656011980b3f748a0fc2eb29c82e52.apk
3a2bd4860eba4a72257588566a8c5825261a6c3a20e704cdb2bcc28ab22a7f3e.apk
3a34d4fc18a93e8105ba1ee602673dd0245e087c26943cd7d4beb1f27edb0f88.apk
3a441c39b3b4fee70e34589f6d0073424181620d47ab2c802215e751b49114a3.apk
3a448c2b55a29ba4ebdc6acf4656a32bf3557815bc07f70c2d497842c3890725.apk
3a867b8d991a3125ca3ed27e2f0d6568277aec1cd15a0d8f9201981f4a5eec6d.apk
3a9a1d642d11d50e149e23f2742bc004ef74908601c860eea75a81c41b3d8cc1.apk
3a9acf9661b5ebe236ee6b32e55d467071abee4b64c6e99d6d3239e0cd4a5602.apk
3aa2400f9e9729cf8fcfef0d8a7d4e246f0b916c3bc3356625e46c4aeb3d26e5.apk
3aa4080b45776b3055d5e87f2f8264bfd364f64264bf47f25612af99133f1213.apk
3aad1ff20dde6671507597b8b8e8af6f476e4c9c5b5086e83cdbe98b18b720b0.apk
3abbb51e6386f9d4b2d8ce97444561d7080946d82f1cba254f98b0edfd46a163.apk
3ac2194af929b700132b04dab9ca702215b6fab060492d5911f782b102e16b63.apk
3ac5578a361a61554ea9fe2bdfff96bb01aed8b0b2e46e7dae6393cf28adf3a6.apk
3ac65392a5e371d1ff5c7a2cbf580a4f3c2a5b36e11c01601d6b38d715c2a74b.apk
3ac954c94c9c420578777c4aa878b12cd8956a966d6652a4a992b40f0ffd72fa.apk
3b00973af1764f647382ed292c73349c3337b61f0862b2069513f0946a05d0b3.apk
3b10f33ca71fd35083636d57e8cae89df30c589b810e34ff6fe767eaf654c438.apk
3b1133174de44f231a98ec014cff39d3409810ac49dbc0238e4ed7251bb085a9.apk
3b259d047157bef15261120d117480b28f4d5e04b0a026424357feaa7f9d4682.apk
3b26ac457a0e0f0674efec023a2aeac566d4ecb7f04512c516605d915106e81a.apk
3b304f35fbb4da0137a0f2238ec7b007b7d693d28bf0da9fb205a25282c16155.apk
3b41eb134ca4d290861316ed9a7923717b27bb40466ca41372d0e8b2b353600d.apk
3b4eb21705efa520ac1b8ca9adf45f67e4ae444a5d52b14f1d5ef9abcf9642e2.apk
3b5bc140a2aef48bd334b45080465e40c3c238a62f88ec2784cf1927188a3454.apk
3b6a60be2d83066f338b6338083155e19eba7a7e9eec022cc4b6c4134323c4b9.apk
3b71c02099c27b2a1eb93c7e1365d8bcda8ee84fe280c781cd6e3678d410fa4d.apk
3b736a91dca7ae8608c2174ad589400d3fd5fae55a395920841a49eb10657a37.apk
3b849210c61e270be93fde230c8f2ba67bbdc5f6c70c77ac59369859dc81b701.apk
3b9d15bd3877832f58f97aa09c7a961eb15a1760e973cd73057c66df6f639d6a.apk
3ba412d777a784dd0a7213aae5b9a4cf0055df2807371f0bfb0b789ddb8ef205.apk
3bbd20445820213208219f10ba66b5c655dcdc8c8233aa542e62ac155a4dd53b.apk
3bbd75beadebd85b334afad9bd0914ed47b91fedd07be3aa78a1d27e18e81c15.apk
3bdefb33f0b86a2ccf2b5a0f2c9b06718a92ca8b5ad8bf6fc57a2e47328b3b57.apk
3bdfc62eda1915d5934667a654853d338591ae9a742cc4b5429e79443b8ac506.apk
3be43964a33ef6f5ad1f3d16dc1269c0ad6fd7b385ce5d0788d8e3afc04dc361.apk
3c1c58ca28fb605366839ea55c46f0bed64b9ecf605d01e6a550a4cfb76a6272.apk
3c1d19abedf31fb18e2d134945678d1c9c7bd460e2cb4cc43a1880c34fb55c2b.apk
3c2628ddc74a42e53c12dd917b915f309d09ff94dee7d99bbc5606d17214aaf5.apk
3c2aaa09ffab7475246d84c5df8e9070322de661e3de082a66364aeb9516013d.apk
3c44fed6329931c17ffbbe8044b9181ab54cd9c5e9671c657e6f5a0882f5d59c.apk
3c4f6aec3c917c6122fe9f6a997cec9270f693f48c314ad9b756bd2becbe1187.apk
3c526b3a5db78fee1c42fee4e68d44be10c1ef8ec5f8499e55d7732284b60eb8.apk
3c629ed2a6c35446ca6e24b4a3c73f467efa81355c7e33c99614839c2efd461c.apk
3c684a6d07b5328a5c5dd8708bd8c8ec38289ce6f0e52b86ae8f6d74a2f27f7d.apk
3c6d64cd5af9c90ad2ee4a0e80cbdbc2ba1106236115fedd73e6f243394d121d.apk
3c6dfa528d0e26d35bd96fd92f41fca3eb95d6a56cb9f631b68831a965b5e4b6.apk
3c79cf1fb1d541666b8047dd023204247358da34d117696d66a9cff53accc62b.apk
3c81c9df7ce0f94918cd0b833b070dfbbceacf8688824afbc6344e975edfeb24.apk
3c88dc0ac4f2e68090009d663202e48222f28c3e7edc26d92981f4b81a1a88ff.apk
3c8cf41c2f243eb813d52bd6c004c2c1e3d2cb2d8cfbe40649dd982f613c6c0e.apk
3c8e03b9474b084bdf1086e94be3e90237b12f04c98d8f61ea92b2c910c3a262.apk
3cb0e2f9a69fd05364090a3cc93b2eb3ccb76b7f30f74a7ef12b333e43ba6a86.apk
3cb5344ff4f42dcbe8be4d8aa621a1d1a73c1fc9d5799afd2431dc9a92f1b82e.apk
3cbfcd45749aef0ae2bd453317a20ef23c865183900dcd54f9839dd9f27b1cb6.apk
3cd434d4d2349e98284789f790a8ca3683e09690bfc313c6f06bf3d941b671b9.apk
3cdea850cc78b21a20983be0e2e973939e2a8e33bfde9d1d4839f314efc5ad0f.apk
3ce7ee7e22557bd165f201fbec8b8180a5d56c83abc0bf196eb2da92577ffec7.apk
3ceb4d851cb80baabf2adb0aa56c6daf6ad7257331c87e2a55cd9f810366b6ad.apk
3d01b6374ac6e342df3f9a4a24634de6c47e3d898a2a43f3c7094b17f84b9c92.apk
3d01d69afa2f45a206e9571cf18bb376ff50310e8bb5d0aa9bc596b72cfe667a.apk
3d0ce85930ee412dfa8c9f5a7ceabab117b8c8a951c60b0943dbb102011f9a40.apk
3d12188ff0a10bc1fb4b180afa0b20acf520bf17c9f57983a9ea7b496f1d59f1.apk
3d1fdc4b69156e6662a18863177bc4a39e78d07da21b30dce3a16d530a0313ab.apk
3d210599b3ee6c84d9d8fcb236c02394d24974ee3e0fe2d03b013d538e611ce1.apk
3d4ad10464d6f2dee2ff2295e3256ca79a14a4f3aa9e1e9518ac6b5cb4674dd5.apk
3da2046fec9b62c8ba638ae6cce1cca77ee7c11f817a4e98914989f887dc7403.apk
3da79489b04036abdef4c5315d96b5a0a8a7c5adce59251dd578464d009697f6.apk
3dc3631adbae697a10edfea65c06ebda751741302b6ba95c4f6c6031db71ce74.apk
3dc661d984675bcfb972f4959479bdafa6d67b6dbdff9d3d6afb451dc64a43c0.apk
3dcd5d4781b04c6bddbd0d1faa3aef703878cf1c1a23f875349e234dc9b3d05f.apk
3dcfc8d43b6e44d83fcb53d26e79448403b23df4c680871f7acaa3760645342b.apk
3dd2cf18faea1162633a09c38f4da9df7f47d26bb43e157471705e231e0dc539.apk
3ddcdc882166b87d3db9d5cc21ccd4c7009e1f134edeebf2846356fbeefd5b9c.apk
3de513a148400b457dd8d8fa9238804db3ec031a0b526d4a04b77e5112aa2dcf.apk
3deaa4ea1d32dc59c31a4d79c4ae67c0b765388d336825d4d1038c0742912a41.apk
3df3b92431aa06860890f7860bff994c96834ecd3316fbdf3d13de750ca08ed0.apk
3df7f7c69fa6b01d62796084a0e168982ba222400671e29b4f6d8d8f6f6b77e6.apk
3dfbecd41310db51f8aa31149d9e5619ed7799166f2e7a57b32c30d6633c82cb.apk
3e1badbaa4d289930336d42144963a8e50672600aa7b2a41dacb832b593a0764.apk
3e25d5e21296214d8ef7469a6118727ce69aaae401923b5d41090f769b60dfaf.apk
3e2818bc2ee69eb29bc7b42389956f4cedd8c5d3bb86362a704bd849fed954b5.apk
3e38e7ff5776548da0fa1aff91b364b338d5d7d51e6cb4e3abfe2ff4b9bf985a.apk
3e4bcca978694d600d04c79a84992eabe6a3db5abdb8f6d8cab0b3b35519aa10.apk
3e50e94fe5b0b6ede136bd78702a7e4ef110bb2b62337f1c184bce67efa8888a.apk
3e515cdb1b14f17a394d1041d06f22a6502f9d039871bd7a9ebf4442896dc367.apk
3e51fb6ea9b5ff205b0a7af5121d3ef87af2cdaa66202aa217fd14fec647a51e.apk
3e649ed382589c9218e815b39dddcab3e828aae9244b021a3605f8000b19212c.apk
3e72cc3c0db3513a29ff53e27726fb9277c7d2f13661cf0dfca8eb34dc690074.apk
3e7dcc607022943a7e501e855c6e53c36229680e16a95948843cfa9ef4b3d9d7.apk
3e8d5642175e5144f3c9bbc97aca01faaade95e3df31cd95a041753cd593223b.apk
3e906856e54e9cae79ad69bafe6217b93e85b1c933695ed5b60f45d5ac597d0b.apk
3ebb4c2bc959080eb9ba2328d10610b59e77892667f8cc5794479f0625e283ec.apk
3ec3c62809079e7e39ac7b708ad5cd594be3c3e84eba23084998606daf93075e.apk
3ec7365abb095b2f09e62116163b7eae19153edce47b615fcce995e5d8422df0.apk
3ee33f295e2991e635d1381bbf2690415f310e3eba4e7c9d6d0b9d3d0d90283d.apk
3ee94fc41f396dac2ce626417bfff5c5d7ae14cb6b82a637e25889e6459f6a36.apk
3ef06fd2226998a3ed3b85aacb45210e4921d8b8e72bf3d7b2698dfa83cbff51.apk
3ef2dcd860a2301ab7baf260feeb22bd0b430f243fbb4268ee952ea44445b64b.apk
3ef470a0cb20b58460cdd0fc388e238bf8ab50647a4c634864f6a6401410e993.apk
3ef6c225a38b66fb878df932c61bed7533c0e819eb733b8fb344edccde80635d.apk
3f06b707eb3a10445cbb155b23ff2374b7094bc9ab132e0c4e33d68da3e7a291.apk
3f132122a4e3cb7ffafc299ff38b2d402e092b948b676a9c7a1bf24b460c6d66.apk
3f152e73a81e76496fb70331ecfa51e07daaa3aad8d3211d93d0aeaf38a95b08.apk
3f1db362645fc892429e5fbf16a60c8c5f3248425bfafaef530f91c659d6880d.apk
3f2951e0bc2af32b32666bf4fe08367302715205c2d429ff96aa59628d593d29.apk
3f377d9d0d9e98fff2a45469d57cf385ada1cdc0cd6a23f0f2b6b74e1e452c8d.apk
3f4ac27dacc76e8f2d543f8e81cc660721153a18ad938c625a2c723214ec905a.apk
3f5857c66622012e614d0ae952d008ea9fa04c2b2ff7b95fcd01f5339bb1ecdd.apk
3f76c482fdd58df5edd678e4730745e7cbafe298d0ebe0770ff962a3c2d6cf7f.apk
3f8784596ce4a13521777cb9615b6b0f2253864a452e422ee6d7f081afe825d3.apk
3f8e851cbf1ee6fe68f1300c33685670f6f246d7ee0ab728d2328f85669ae27d.apk
3f9377b0e9685a09e85b9024abe6e4103d5f6d91f3b660715bd308fa92d5ec9b.apk
3f97433e07083dcb78e0536d984dd78f61c007bef32fe72e515bcaf98ff0818b.apk
3f9d5d8da5cb2f487fc9cea07bd7382ab219dcd6dbdc25edb977aeec48ca1911.apk
3faf74256beb6a2ab23ca3c2e5b9d941779f82e303e7e0793375077598a9ddad.apk
3fb54797926337a874cadb365a93c6c2b4038916a34fc6ca360136cc44c58f51.apk
3fc0e65a821a67e42df20a3d6570ab563d55a87ae9bd39bb6c69057c0e30caa6.apk
3fe0405a5a421696892830ad1544ab82907dca995dc2ae3a85d0758008997f2b.apk
3fe2375b33915e00b92c60a30c730af8f6bdf9277425290a0be0cbda62b82f7e.apk
3ff38295e3b67d35f95677297964382edb4a36ac75dc4ff81af17d71254bed8a.apk
3ff51351a04c1d676b6266e2d7eb004dfbb499715dbda8a80b2297b6993bb153.apk
3ff6877551abbe1eb01b90bff13af61ab971b8a522911883e995b1b8fac30635.apk
3ffecb10f4f3edbef6cd6ae622d80703bc2975c4e5bbe4c468be10d274f26a64.apk
403651b4c28c1e5ffe4caaf5d4c446d61a456b869d4b5f5d971c1287527675f1.apk
40447ff74d4f269e3968e1c638063c2fdea17a7dcde36d548b698927b83749e0.apk
4053f6f12db20e6e23fbad4ead9c50075e2402cfaa0fa0087d90dab18609b1cb.apk
4063a995812cbced8f05e35b2edf23d0aa78dde66ef0b6271aae691e4b49ff10.apk
408cfd620ec821e9b0c45967ec23efe4c88cafa926363f68dc4011a7d217e77e.apk
4092a267f059a9902de84acf9a88d2a8f43d511ad7746383f3e30d539aef1042.apk
40b216d696b4461f5b30077e8acf046238c8aaf9392c5c537e41b7051d424a79.apk
40ba6610360fffe5bafee8504751c78b5af3b913da1c2d4ae97aeea156e5510b.apk
40be91b33429e0fa22877aa7a6f2204c5b95ed89b785e1b19149baa7acb20f6b.apk
40c49926c705252dbbe8a22d3e7ced26ed3a6052755106bfbf9d6d3c783347b3.apk
40d388650d95cfafab9150b010d43426724acbd0a7013d4196704b7035b17bee.apk
40e09f884c5d7e4befc63c8d55e3fefcdcf34eaedefcfe913302e21ef74acfc1.apk
40eb8c7c9ff00c7356a95cfb7d7c31be9ccc77c0d478c47c3e9453da10d2fb41.apk
40ec5ac7d23316b2d3ae674efcb9a48073ac08082aeaa8f9d5f4945d2e1ae4d3.apk
412f959e050df1e74d732401f67210595b7db1c3dbd6e27c49fd1ee2bf8031b4.apk
413182232ba222eed14dd97729a468f17e3f353655e1c04c32c3549e6e4fd685.apk
4145c58e14e02914588b4573882ed04905547534fa8bf381f133b6e92c160912.apk
414eac8bc58eeaab2c1060aa729f41544d513ffeb6965911d7487862051f9c16.apk
41508fbde38d3b5ea1546d42eb2e1bd2180cf9fafe09db02a4edb99738c144b6.apk
415e22cd878f4f55cb67bd28e531783f967ab97b2313c4e62b863c3585f51c53.apk
416c2e36cebf4c8479c6b11f7a8e7ee52d8ba8768e9a00d17afa8461c0d5d0eb.apk
4187771107a49d5ae3bf41aab387232264b42b6fa14f46d746bfc8c428d4a6a2.apk
4195d391c7aced935e5fe4eec25659b858720895b41cb3316b893ead82928126.apk
41a0e93c5a21f3aab9c0af2cbcd842b2a649c88407d04e6b67d55aba4c148fe6.apk
41a61a32e8080a85af7a44236e17d8c58b532711d31c3d01589c74fd1e439af1.apk
41af0c4e6b19c8612e37df0e4d3f9bf3fd0b1a694ba32b9a882f5ab74324aab1.apk
41b7e1cd449935129a2c1e6e8a167d7e8b3738c055337d4858086222e93d5881.apk
41bd9843692b7421b2fbceac3c2f6af3ce9c92339c10d43898e7e072b8e28be3.apk
41bef70c968f3eb259387baf4a1e5175fe55cadd988fbc6926583c6c40a12634.apk
41c9daa60aafe7e2ebefadd3a2e337d5f7474cfd6c33f83628f6c27432607f7e.apk
41cd64383eda48480f9a6e3fbb20d8642e19cc4d7bd6b738f25892e6737252d3.apk
41d25f54abe8c25871179acf8bc47d45bc75f7cc412e20289ae4b62bdb072cdf.apk
41dd548c530516448cb6a28da67407725163f9620d92a35f8735fa4135ecc0a2.apk
41df2e28fc05df4f3d933e858a31a23f2313fb45869c201d86eed37f5cceeaa2.apk
42000a15490344c571192a99455de6b493e9042320bbea3d906a6db2a53f7a31.apk
4201c8a60b2fdc91c4362f6aeca315e73ce5b27d92d12c7030daffdd9429b593.apk
422b2a9f8547e4239e1bb508359872c6365b42ecc460c82a0fabac04f2e44808.apk
4251c7eff4b14c744154f0bc9fa1b40a6b3e69c18b5304c7df678962e6b9cffc.apk
4269e9f03f43d82df992b417e961554caecb80d06ca3b0c1b847a09fd257901f.apk
426fc5ade4d191f2c43b21c1b7ee4b58080d9c1103423601f392e2565e0d09c2.apk
42779afb70b66905e179aa2b7db9a92c799013432e10e64fd15fddd491810be4.apk
4289986a5573bd13fb95dc6d7b1ecb9f851387d8c86a8323152864fc33516775.apk
42979d0e32550419dfa7f7bb1c5cca245056e0ec50b489ca73c259e45c76c66d.apk
4299b5c915621f48b693b86690a4a44d876f22b794afc615adb4ae2efa9c8db5.apk
429fc10ff350a698af8247110abf1855181a6691fe6e4b72e8eccd8809e530d3.apk
42a2a35da100d99d3d891de53663fde355d14ab2ad10d211086484357f856a9f.apk
42ab1218cf2abfc5e89593bb87d603cf32601903915f21fe56f771781fb776a4.apk
42b94b00ef6f039d4f227c627a26c2c60cc72839076924847be1f7ae1a1d87ba.apk
42bb995b925de515c8595063e558d7f50d6f692c551fa9cca596b1894aad19e4.apk
42cd47edd5472e3c5a5012ebe2e0aa7d7112c5d1f135f39baaa5c1383da92c0e.apk
42d5ac5901bef38d7a575d125141cfa0f9007dcf402faedc984b6709dca3cf76.apk
42d758ba933ad52fe0b5a719c0d88c9040372811d53f585a931a00b15176d1cf.apk
42d8eecde7cfc304bf4c340634cf7d670017c28c10bfca5901feca65ac6c2644.apk
42e450ad1da7952a4cd7d057594c9dee783e317820d309c1c204ea6668b70925.apk
42f0db7d66e33fd3329bb7a8e607809844c466458121ce5991cb8e2906406f81.apk
4302f60329dccbf1cab5e7b8edf1def0be686b7f0019998ce684ccfad3fc6ca9.apk
4338fc4bec543e5fb28225333179c5ebd373b612d2da3545a9d9b1ae6b614281.apk
433c92e0a5e4785c2e08241ec3c4f0f5794c9e83f3d36a0e148340690ce2860e.apk
433eeaa3800b234f774429c7f1be059d416100564dd6e7aedebde074a045f269.apk
4347f4d1e02ce9c18c79c585ded2ce2b5967d02d1d5daf39d18b22db8a86633c.apk
434800e1ce4aeb9edd40ffff8332b269f6bda6a90bb4394943116488be44b0b1.apk
434dfd70e1e01265465247b6391211ccc7850f666f9d6d6462b013fde91f91db.apk
4353add9045678acd4e4d7bc4c322518ce4b5c2f0694a5490c9d74a22c3252ae.apk
43567a80fb8122f77e1cf72cfd898a6b9bfdc18f27ebe716c444143e03630200.apk
436205d257903494ac401377a370e62aba7d416fd7b5ceed7abc82c76ea3a103.apk
436735b5245ccfd33ec2e14377a9cb6360fc4bc0d83498ea849e360c9e746808.apk
4368fe27c22a00bb22ea4c6d50b0345520dbe2f95ad25c534dda7b06b29a0ee5.apk
437225118034168ee86de94a16788bb6ba0f11e4c4cb1dacabe0bc426d84ebe4.apk
438295a2373858bc56fef145d8bf011b024b2ac25bf639d744d619a435642928.apk
43986fa9838fcf5d771cb3a03f2cb5f0050876fad423f26767545db1203b145a.apk
439b9e97d41abecd2b198062e45a3b63514d0f0bf5671d37a918c30046933825.apk
439f73eb206a4d99e2c4ef2306c63eb628a350ee2e6d710c587b22d2bed0dabe.apk
43a7a72edb388b7153b9533384c228c8ed4c947286c0f95e8b0527ab4aafa989.apk
43bec739d8b0727ed09abd179ab2a69728604eea60515ef6e9e0c65ecd9576ff.apk
43bf437d707a366943c37f215b67b211fe3331cdc8bb045e47158d97195cc2a9.apk
43c9b4e9baa146ba597e441fa49424fee8548ed675add66610de2414f59ef9fe.apk
43ca2c815feb05d93ed0cba3f4374cd745b7c851eb7f5baa1b5e160a71e23524.apk
43dbdd7db0ce3046a3420748b682be4850e6c67231a5c6badf75728f4a6a39e2.apk
43dcb38bf8dca8f5c5174f99d367a9d0bb67cf0c2eb04827ca680b3b18ab16bc.apk
43e299ec1bb1be79595b9f2d2e8bac9e92b00bd584691a5ccb0d911af05fdb28.apk
43f62b4cca7597f24772bf7edd005c3929b5e4d1bc821d5097a7d11ff02c0a93.apk
43f7363ab4cad32fd685303d500ba53742872fbd4936e052aad078e14cd85b42.apk
43f95437e24ffc876240bc06112f25fba0b896169de618b47ca985537d12e10e.apk
43fc64195fe7e8b33a37350fb5be4b253cac8f555cb854d7e2691c38f2043a0b.apk
44013d2c454b8bde4cbf280250a21aa428640cd0b0756ad45e49f10a6186c35e.apk
440224f50c2009e60d78c29d69c4cbd9ca7f57d5c112724f12a59a07697e6f2e.apk
4404b23833f98d6453d00987934413b44b6742b356fb655ccfb8dfdc8fd2f556.apk
440575d0efa4f2deabb5f7717d8b5a434e7300d34da53e2249aa9e46cb7673c8.apk
4409440d39c07dd466150df6995161de893813074b2448b115c0af3b65bfa841.apk
4410e9e84eeac5802fa8b177c35ad5a53369d634aa85669a322b673e4ccaa0d3.apk
4419c922b2926246ffb5c4d427920b8785b7853f1f2c400914531ce99ad6164e.apk
44260dcf3a8e14ae44d4183bd713bad2f4264dd80ee8d8e1b51d6057610233e6.apk
44322b281047d6446e3a45177d8444efc9a2c8846997b3663ba3f3eedbff2b90.apk
4455a9fa8a32d6a59c487f87572878d4b40adb4c05414dfd9b148f149b8667a1.apk
445a579cdf1712972bcaf0a71b90c290b0e467aa023a44fd45197a2eb592ebb7.apk
4460635774949ad92e7f4bb8cfb05d7ff5e8e387ccfaba6ce123302a73df41a6.apk
4465602bd2c37dff6819798831828ac0cbb70614874afb179a8efbf26e538411.apk
446a635890947e7956d5e8dd10c758a733144d573528153d6f5afd0dd038bfc4.apk
44733951d5e7d16c79427612b7fb7b81ea9648a4ecbe1d5158ebeac20ff2c4a2.apk
447ca7cd84333e81cb01669cacfac945fdc14d1a51c06ae79b097eba9bb21f95.apk
4491c1bfa51dfb100f2a71b525344012e3b68a7ac3adbc0bfdb85a86ddd051b2.apk
44adcd923b29e21e88a282e1e5b70792f44894ce30b674f93ccb156dfa73e134.apk
44b5ddfd076e810da0d42ef67a3f9414e2b8d33e0cfdaf308c3c468d4a21649f.apk
44b5fe994c76e4c59fdb70d15062ca10d37b1f9cfd867f5f88be5f7ce642a8b3.apk
44b7f0027262faa2af5090aa6dc16c12827e40b0b1bb9d1249b382c99e7648c6.apk
44c1bf70dc22d430601568b1981441538a8562ca837fdd10ef169d32497bc17e.apk
44c6b1446e709783e846898c3810d381e6e98447bd5b05509ce28232b6eb5488.apk
44cb561ec55cde3a85bca399690942efb91be3196970ce9ead1e8f7cbd482853.apk
44efa6f54dbe00964ead14f43a9b64e447760436a1b99529535f406021b9e262.apk
44f77e9b481bb35f03b9ba14b5413d4ad03cbba654235b6881122c82d5d6901e.apk
45099416acd51a4517bd8f6fb994ee0bb9408bdd80dd906183a3cdb4b39c4791.apk
450a3c4f9f17f15ea0acaaeb20935ec71bc9d8413514a65c2ce7385a58b2c853.apk
45125e7ce047609fc6d5370d6c952ba4b8d11f88fcd33dc220f51150aa492c09.apk
451626be7da020fca53bbe8794d56155549f19c156d339ff360370c998fb8028.apk
451c6c805eb0358f3407450c62629e93c79b5f87557969d5cfbf3d08c2f8472b.apk
45293be6f29a2d4d2d19b39018d98fcdd9ac200bbee172515bd0e881f9354fa2.apk
45302b2f07e938518325a3258f2b600a756b17d32a1ea660fd57ad2991fb4d2f.apk
4536bf0914b3d76047aeb6ea92f21d0cb7561f68dae870db3f6de9fd7420b785.apk
455832f019dcf3a01044533a38190632386d2a7dc827a19bea2c5a73adeef244.apk
4569cc45630425d4de66d05dea832a3d40ee8352c528dc0cb48ed54472942744.apk
458029f247c6e36148566af9c2c6b60386c64236d6391533a66725b2c5ccf6d2.apk
4595916df4387637fc5a38b148a92ae8c7d42f7bc6a2e671bc091a1dd38f656c.apk
45a4f3c8791e8b2e4984d8d81302dda5f47b1f41b03b3ae2545be5c78b8900c7.apk
45be0655c9130237d65d2f95e8c3217eedee113299ab64262cf614e431eb972f.apk
45d2031af6420768aef7c0d4a0b08063939abe88c27e0344cf9c787f73eb8f3e.apk
45d6b5fc25d9218f456c7a8acf5fb12ebc1b4df5d26185a05c3c9226f4d08e10.apk
45d7a0ac547d266ff36f80f0833a94b6d9a698b36c3738157bc04aad9fe115c0.apk
45e0a5201b02b40bd69e10f07994fdcd9e2a127cfb8a744ab0f3bf7410486d95.apk
45e1ea5de528efb6fef48bf9cc476c99face1b05206f120dbc56d7d6534819f4.apk
45f0009e10805bc37aad91ee11b6a915435ae136fcf6ee0e828c11a01f1d0050.apk
45fc68a4e5b3854798a8d6c257079c93bc10adc2638a37d41d15f9f9c9b09d12.apk
460c55e8c5982a384e53ad1a08efdac263d57b9afe70ede390a90dd662588194.apk
462be269aeac8fcf04a39cc21f1a7e5da07fca8a75443e0c51f50d41254373f6.apk
4647d62e94d18d30a9bfc16d12e79881aeb76cafb348d20479262d6569da6cf7.apk
4665bdadf3e4a3c95c3f3b1df1b38d4c0ca609cb2eec9b6525ebba9bc6c397e4.apk
4665f187fa6a47c3c34fe08b695b380968726071906434dc82cd7a42a4b9247c.apk
4668a0cebe6bd3947c152f9c031c4c493b7694348218e199ad5e545b2821ba67.apk
466ab91c289664ae06d34e1cd853d85f80ce5081a84c4d656da004c7cac97d79.apk
466ebbb0de1b02309a8605bdb82347085f6dd0e2d7be5d4fd8805a77e24fd77d.apk
46796cfb72907ce9b8855279fd027620c59423ef36e3d0e20bbfb374ccb37124.apk
467fbfd9b6cb258df0abdef8fce67a41b6f6b674264dccb514c1255784985bad.apk
4694b231dc9aceca87b6f45f9c598bdfe70216141a34000b535d5019307b5c1c.apk
469b89b014c2a7c591519a1b154595fb6663cd5a7b6ef138ef005bd0b09def3a.apk
46a20f36306a128a92d810a01d13f1ef6f0d646e9cfbe55d2ebf8d0879ce0515.apk
46a369b368732f5671afbff14cc852b521ab20577afbdc4c574ff1971e35079e.apk
46a97c778887c274d69f5b206f24b3b8509394a64d35de5b38d59c8211d7dbf9.apk
46d832f45d17aa0a987da6e1ba7c60770691aeb7b8ce2d8d1f3ab4970c524831.apk
46e260ecd27db5461e2c9664e3dcf64a90e201481b54322fc5d75e84b882fec4.apk
46e404128bf1381e66755a51d6e151357a83b25251b39524e51fcf3a935a6579.apk
46f4e78711f35fa4f756f9589b5d6b3f01e7797227e82a99120b0505bd66e225.apk
46fbd34681c9da9d9fe2129ecbae694de50aad7cc97486f8f5a2db7f941f51e6.apk
46fcf7a0fa27396df0fa7554a5d5ebaf3a23cc89af865cfcc0e5eec917df7218.apk
4725ccd33ebd3e91706c287c737b21fb916680f3c521894be08e72834c7da5f9.apk
472f5316ccf6ade2dd7630a02ee9f8577d7ed5e5d8d4091d19030f9be62f223b.apk
4734944e3f99b32b8dca9910655bccf018b3c7e3f34ab9243bb1bec3aee28515.apk
4735ba2dfbdbb0f1e9a286da83155760c77dcce1bea9c4032ffd39792b251898.apk
4738d9aadbfda152ebc28371be80434f2fc59175f88ee97468e3d412410c0b4c.apk
47408fa6e3f8537e190fc4063218ee44d011126651d1e20c81b31f589aeb266a.apk
4742ec6a8ea4fda2e408271c27134ed835e3dd674a2a5d162012c440bb60d0c1.apk
4773fe3711445c50a4cf9817c2e24957d37a9e2182a19b02bc4d17b1fde477ff.apk
4778942c3b09997c178796d53838d31853cdee389e0ced05d17ff2f35749f967.apk
477c68553ff88f831026e8842fe99fe14b2ddf08821a0ca3072b7edbc872a292.apk
477d6be36d309723316e62aeea56ced07386c1f41606a0aff4cf5b9d65cd7892.apk
478a5af1918f2759066c863ed8649a934519c38428907bd6e73d658975bda0d6.apk
478f1e21d4aaee87f5fac51d900ca0903c676cc20036b2c5671bf5f0d72e25a3.apk
47945b93c1cee9c3db87de79d82838986a4a1b1771b23fcb833804b0410dc6df.apk
47a4aff5aaac505f213fb058e22cb5fecd03791c3f60ff9529b9f9befcbc2012.apk
47a579638610804f3ecc1f757e2ab6b0757f439eafdb4231d0996d5886ea43e1.apk
47a9964656f59addafbd8134c01008975d11c5ccb73cfa2e4c7ef6aa0612313b.apk
47aadda3cee837e80c5b3bbd69885c0873c072bf86783b0ea4d7dd883f1e6954.apk
47ad63ccc161a07eb761fba5c4d140bf01473d2ff947c7542b7eaabf2e100576.apk
47b6ffb8ac71aa0baf65bdfba2ab84071da7e693fef89144fd24a976b9adf87d.apk
47c0b683ec2f4750f2d2f2f50bff16417d7155c2f927279f2acd951674536397.apk
47d2a8d1490df173c69f10e3ef27ad248a072cf1fa738c905d8877e193fc9f12.apk
47e0fd3356b228b9ac01e5028cd4c5dc9a46f54cb0c70b1f4e65a8dd5658dbcf.apk
47e7cc6675449b91935883375a5292be746abf9ca7a45b3156ab4482d47c0dac.apk
480163cb18311db1c54e40dbf634cd15b3d864c8f13c1ec36c9c7db8380079f0.apk
481b68a8fcd2e0fba011a281e3faffaa5c38803983fff1817c4bd3559d227028.apk
48314c51ed91e5fb4e94a7af4ab0a4a330f4a4c6857052c34e93ef1eae8a7209.apk
483f5fddb741d38288071c7154daa0926b383b40c2e7e9e8afe164a7bf28aca2.apk
484804147b90b5ad68e86f35fffe156638a6aae2a783ff2f4c49f2137de9026a.apk
484c9357fa6641aad56f8928888ea11400b7b21501cf80b758eb23fccbec4e75.apk
4860e2b63ba73bdf1e0f7ba1f7418293be4d75550d4dae2f25d29d47515c9c28.apk
487f91b2be133b871c0aad7121713530e611e1cf58264eeb3ab10aa1351ee895.apk
4882b3919d1c019c21ad289ed48098d99fc313b369f0cf45fcfb89888b167c48.apk
4887a6aa54234309757cf1fc0763957fff5b26c140a8f2ddedaa6c1748bd520f.apk
48a3cbb4846a649fcdd0f4a0bcc2e6caa969799d8f0466020f32eeb359083f11.apk
48a9b25a48ef4ac5698f525fba6f753ec2e639693308ce971131124534e47e54.apk
48bf1c8ed0609c22fde06f9c256eeec42453ae89c6341bc90cfaedbda3612158.apk
48ce4c6b03b31fc2350538ab07ab0b46f3b1ad6b8cd9ed9bfa946db45049a284.apk
48d64cc74f4f3c7d41baf4d744db0ce58ec8d4b657e473c279f02f8a9a295803.apk
48db60d0a72f38f228b66489b77666aae141c6f782293281cf68575f5b904670.apk
48f7ecd18cadc12914b89e91336b9885131d4151a9ed1975f6456e7951633583.apk
494845b22d27a359621461d84becbfe7838e2b193ea79d71ab9bad3cf95fd29e.apk
49554952d3fff687880e119fbaba459a43948a7c970b8bcdb5d2345ae59c86ab.apk
496029744d37ec8b0ab955a99c782200b1990f46d2c8c9a5e50bc61aabb4253b.apk
498b425a8536ce03b5738e1ba3339f70ec2680bc437e1650084d8b908a343405.apk
49922e03f73089c98692294727731742cc38faf23df8067c25cf10957cdba0a3.apk
499556e6f78c73e472ae94d41f0aed06316931794aaaafa09397093cf33a715e.apk
499cc2edd6c504935698be93c7b8dd2971b899f6ccbbce5fe04af85bd4d28b3b.apk
49a55b9894230a3c496581d8ea8835b4e09b0131ee7ee1c9e031fa857cbc0470.apk
49a5ccf30df068127920c605b3080aca99b896fb628a83786ee0c9ef81e1a9b6.apk
49b5a74653685708f2ffcd7bd490e8a6a4fcdef0fc38fc8b9e76f00d39eb305c.apk
49b6ead11d70ca1b50ffee002a21127891d63567d4db7912568546f9f1cefcc7.apk
49ebb5e87128a21445b656ec244fb33d0e49ad0cecd600899b903fcf403b6f2e.apk
49efe3190f9af249e4f1cafe3e01386f896525b116905d1d88b5cc04bbdff483.apk
4a0e20bbf003cf0b6a17c6f388690317c4cc92088f1a7528f4c3e0a18d6566cb.apk
4a0ff540fd11b7dba7efa0905a69bdedf69a779a44d89ec5e7c0dc69f33c538a.apk
4a1638789251b54c9661fb42f516250ee77e76360b3d16c16fe2436388ae60cc.apk
4a20a9f90371d997f7dbd4aa8f4f12a3d761deb299bceafed1fe9e00ea4feb79.apk
4a280e63b09a724c953da76918db17e557bde8dee086099c352035168239975a.apk
4a3131372569af0ece2f332e184a47db8507ccedf259f20ebffdc066a0ff9b8d.apk
4a3f4c8f1cffdffacff8c76dbbdf67a896f54f0701fc7a0adb89161950a6635a.apk
4a42c6b385361c356fb3524794be7772f6282aa46ee90cf2d3f88f4a9b273f9e.apk
4a4d356cb9b92b6e516d573ccca293a472031625d494fe8b771837f0afcc8db1.apk
4a5804a9db93108e0d4ac4afa11944423bcb3b1b3205dc02af6255ab5d2fa83e.apk
4a595d6ad083a662076b3907bcc2f5c508d63e2a7d3c0c12b4ccab98870557fd.apk
4a5ac40726a81559c16e251986e69fdacad86706e6a629c2683cf9debe318cbc.apk
4a5d2a60ef68aa8eb47bf8ae7c5323dc786f0657a7bd8c3af8019e9491c8e3a3.apk
4a945218a48a10014066f249f890b4ac256475e1ce3aba0d5099cb4b3b1c3080.apk
4a9959b8203943bd6328b1711424201ece915b1687d07929cf327c313b12dd1d.apk
4a9e794315a3fcf5295eb73dc1b2fd79202d3be48c8c493285e23fba7c2718a3.apk
4aa5f1509498d9acdd79c97d5dab8b1412eab427b57c03e43cde3830aa0b1278.apk
4ab01a1515e79bcdb40edbe545410d2d45dab6b9a91a58c34dc70864f910f764.apk
4ac1a07c7f57781c84a990686c5b4fdc5097adb713c56a0a39ac202b196135b3.apk
4acdcf54731c8886a064f03ea39960cdb445d04123eaf1e8a406175eb1cd3f8d.apk
4adf504c4a02f6df6758913b7906606b42750858546652fd039ca8fc37fa59d3.apk
4ae1c0faa06ee4dfb6c96b6537d027e90c870d7d3ddcfd5fcde680be9dc51c69.apk
4aec3ee342f65efa08187018f2c976aa389530c05ee66a0ffefc9bc89279f1e4.apk
4b110e250b82d12d1d08792b0fb5c993a2294c6aadc7a66f387baff40f71dbeb.apk
4b1c74861c18a18048502e0ac2478ce74f9ebe48bfa76bc6e134bf9a75bd917a.apk
4b31f34b3822df65fb9b0118e1cbb57b8922736a6dce9a8abcedbbe79f0bb9ed.apk
4b3308ada37fb273c706036d2766c0359c8f9d9bb54d4d5d054f9dd882c992c9.apk
4b47af0e6a9ea5a8108129b411cf14d1cef586f5066beef926193aae6939dc52.apk
4b5dc8e4a8ca9e9bb513aea538618285d0b256a33971b56377435187728ec229.apk
4b6545878c603604f9e62deb5a360597139d1a3cc2ee2c1eba0a34350e639a62.apk
4b77288be68f74d30cd3717a185cf4c3142c394d905ed844aec081d5fd4995ea.apk
4b7acc7f5fda8765a8fc6c6418e6d81f50efa29b0d37c59532778b41e91c4426.apk
4b7f89efdb443d164a3ed2e779db17929f37510ace147414c514ea70be5b538e.apk
4b83cccae879d00fdd1b5d4d92f5e2b455d2bd79326c4a32836c6bc751d53a42.apk
4b9c844545e2463335822d041c647976ca30fcaf9152c1de2dc9a8e9b6046368.apk
4bb917a2f1b529703ab72ed2bdaca57cf4dd14320d304d6c3d38023bb8813eaf.apk
4bc87f33e75dbbfc42632aa7fdaace55e1fac394bae8616293bfa711f88d8672.apk
4bcf74aa5b22aab6f760a7c0becaabbee22ab951b7d2989925aa98b00284f842.apk
4bed8253738422ebce63b68ea8783164f0978f0d86e046b268b0e14c9cea7b48.apk
4bf0f0cb2b10c9bad568eec092e600f51bff60670103e91431e3bf6e92d4777b.apk
4c03f8a1549d567096703b4e7be6d04d8f27730b8a1b4e1bbac92b728a4515ba.apk
4c1c61280314ff2223c40a62c8b0365b96e6621c729b835ae539837f37e8c051.apk
4c1fd60477354eee08ac009b770f2bd04a560fcef3131f27f8ae008f37b64ca5.apk
4c375d74a2ac2d73d5109029a6d4d1e3065cdae585201d88df78c7e9a9c4af64.apk
4c3c6a9d019235962cae4dc2a5a0950e48356ecc7ecfe55369fe19177bcc7941.apk
4c551a0affc8964755eb368d71d2a65237e39d03fd53e283764adabb8c0cf284.apk
4c558cd94b2eacfdcf973262721f3872842c4f53db5d522375a19a05a521eda0.apk
4c60bd46fff272965a77c6e85ac75799837e3a54370530ac78ac06f3ab964efc.apk
4c70f5ef9618d7563df6485c168748eaceb0cc4d97a7ebd08612d2ff4640d27e.apk
4c7788f7da60b36a7cc4487db433f4307b70e2136efcd639a215d33970140aec.apk
4c90838a6b49583491f6cd074cb24395cee06579935e5feb67de3d956cb3d418.apk
4c97f0f0679e3feda12ac8c0a6f6ad7fb0c72c1682d31e577fd336547fe99460.apk
4ca049bffaec31311d0df494a8e287c924c869275dd5284afa9a0ad940b5e3c4.apk
4cecf454df76f187df67d6c1d185a625c63007ce72e414ab8a8112a601ef3671.apk
4cf0e0a74cfa97c3430b248e78db66b321bb3a156929d216e835a1fb4179e32b.apk
4cf68f3e1887f8a3428d1f32d324da04ba515c0af4acbd659e1cc6156a0a0ef5.apk
4cff30bad920382c6e2f6833b5cdd8b4b0fcde3df0b47167a552c82096d97fc3.apk
4d05c2c2f0c0881f8e0c3421da4d6656cc8507ac15658a2fb1309f77e72bd94d.apk
4d200dd35a8bcf122ea682f2e65e6a3170b7c3cab4871ea2786a29e0049c6601.apk
4d259a826b3a68d115c52023630a85662cd8973749bc5ea92b0403266b24e0d3.apk
4d25afa7cd69d097a68e82f72b64bc268dba2a2e701ef474498decc991c7c631.apk
4d27efad6619c12431d73e28a796017d05c13e6ce8b9454e2af359f6cca833d0.apk
4d2a992b83aa776548d42b4485ecbe9ebdd6a2c0e80743ba4397371db8735e34.apk
4d2bb1df633972b33415797dba4e5e8c3ef8d8d3a44bf88273512a0a0ec03615.apk
4d35d7089bd39557a9a8bb6b204a5219a100880b5fd99bb108d1b5653f52e79b.apk
4d3777abbc28b1d3e86e171f442db6d2053f41221a7ed3d49ad228b866823441.apk
4d48621fe66c2b2f8995f3c2bcc66e3b9926ecd6d38e56f531237afef8a21cde.apk
4d4d80adc3b652252b8692a9e4e37277c9d0ae52dc0e0d1bb17ca4165c45a518.apk
4d5133b4f29e62d8950d315c46bac5e1d23c76ccd462bc0a3327ea2e37b2644a.apk
4d57ea2f19044c25be8ae529d08c18d1f54b797215120cb34f62ed6bf916d3c6.apk
4d5ff01cc5f88bdb5c894c65b60bbb913a11422cea98a038cb2256fb6b85f90c.apk
4d62cfee89dfc4451bda6fc9e6c09189b6bad089e2e97e36084fd0e910363d76.apk
4d74bfc70403a64cb3130b24db9548f0ad95c14a2e382f8e32be104cea61414b.apk
4d84bf989cb4f99cfb63847461d22666968cdd3f70fda1c79ccb33c3435e33bd.apk
4d872d0ac4392a12625f694fa3c7d12b789d9116f29af34745ca90fdd12176cd.apk
4d873af4820deacba019f177b37f13495910568bf3547b8acdc10c06daf094b5.apk
4d920f5202a33ebd9bbafd73e11d5d222d4b8e0d50c11bc9b8b5f4e291f7c8e1.apk
4d9f54c0b3f5bd5c544d548b131d57f47629b43388c3877c3b8db5f409f5be0a.apk
4da65b3f41b8ebc2019ffab890fa9193f7457d028a4e9f70e390b442a912b819.apk
4dae15113eb12afb727961a3c853d1b28970cd5ea9c29e010e881472ada3a2a3.apk
4db637825a8895088f01755b9c7664d022a8a9c3426c4bbc9b0978532eda809a.apk
4db9936e2bd190cc35710264179d5feb28735c0661991593f28d5fea6b2a3998.apk
4db9e1f36c97542188b3601f2e1823968989cbe0ac3b481b8e29f565cfd213ee.apk
4dbdcce9e5baf879efa89d0385bfe595d20f35378732e8ce7499004e9af5592c.apk
4dc2d4c59ca4e06b852ccbec728009a2a7a7e1e3f6cee65588d4d376b7f14a2d.apk
4dc7570244c38a690bca52a8da1b9108c7a0ee214fbc0a972725d43c8c78fa9a.apk
4dc7b60019b3ed53383a8cc2a18041425181ec621130871daed653dcc86dcd49.apk
4ded4fb3508a2ead693059b0378f41ab9cfba36f811584a49ef3e84cee074192.apk
4e1021512b9f949d56af5e883b15765b28bbf2bf6e8cd94f1e461113df41a59c.apk
4e2e7efe3e35a51d70fd2f45f748964ea2ca25c672e370f6f21c0fd2e8ee7956.apk
4e355df8f0843afc4a7bfc294ee4b1db9e9b896269c754c2d57dcb647dcd3efb.apk
4e4163d291e3fe116bafc1ce26b9ef69fbe83120b54a0093195784156b30eb05.apk
4e5ae0a47bb853750d7f596d64bd875de7fb21f890dfce9a787a2b3efdfe3560.apk
4e6034e350c89c27c89387b90a1d5c483f94814aaec6a8f432cf8af3a46ce06e.apk
4e617458d3f2f7a0cfeb76c908e15f26db7d682ed3374c6f3adc0e0df925d737.apk
4e62010ad438f56bbd0fe0154989a78d61da771646d3f59fc03e96e72a71170b.apk
4e711f2b2d470184b186f7bab1cc1dda5756a3a168aa61484aee0015ece7f9ac.apk
4e899e0c8729264e37fe6b9486ed99e0605e1a9a4cc3834c28433a115fe8f60c.apk
4e9c94fdd9ea042197811c4f19f93416fb64a2ece40322d538c46eecafcd0fc0.apk
4ea68deb209a29ed0b1fa7f7555006dec050d8f77cf5820b550e32e5a6f6f88c.apk
4eaa3a6ceb9bdb5d2fef915cd692b1fe8947dbe4599e91f57db783efcddeec76.apk
4eae155c5fb1784f5036879c93b43c1f6b574a7ff5c98551f29c4729dff83477.apk
4eb1d22c79473798c8869cf0da39887eeeb00d7cdff213d2c62b302962ea9583.apk
4ebac0c622262494699f15a22c4d7528ff7f7f3236ad94e390301f0dcca3d0c0.apk
4ebf42ff9f90a302fe42cc4e5da0e65c902b1c18d8cf5396b5a30c2ddc1b5163.apk
4ec1cec9f0014c91a384b7421552330279a8a0d50cefacf0efa8b55df27d08fa.apk
4ee827e4fcbcff23e3074046848c85b823c073492f64e75f974d31c78132ac34.apk
4eeab4c4c39997ff035e78a53f7247cc57d6118232e9125608c3c095958ddfc3.apk
4eed44e6d07ecf638c4013eb1e42d242b329e1edc850cf90ae64b496656c4496.apk
4f03af5e7b57b895f3840aa49d694cfc85a7b901a6bc92457a9c2e5628fd3b7d.apk
4f047842c2730214087a0db0f4a46ae2e9f27ea52a434418aeea3c0594de1171.apk
4f0e65e8f12122481016fa670ccbde5b384d9cee7353dea457d67ffa751f1d14.apk
4f1cbb091dcde0cd0e8fe0d4bd27134750bac6711029e0a37179832ad3698ea9.apk
4f3fb56eecc1eaf4f8d5eeaca873e36c4956e57a25f9516e5d8afb26e14dccc0.apk
4f42545cf050611355a4a1f487fa89f544b392e1fe963ae99e581f4a9cffc430.apk
4f62f82139978879c1f2454cf4ffc737ac2134a4db5e5506d6ae2daa73e1c2f9.apk
4f6bf46228a819f7a28b1304cf20bf2bc661ce3a23a7d759fa19eb5c2cc29ae4.apk
4f6e8c7b50971eab0276c4838afc1aab9c38d0a3e58651d06f5204ce5a2305b2.apk
4f74d243c46ae5b3d6ba9742b263c4ed717577a8fc8b2775f7dbdbfa2fb5e86f.apk
4f779028be9f2991b82a5c4cc79f919dac5298f2e8a4ee211664780f9fe507fe.apk
4f77e4612dd548f6f60eb4db80393e1e019d6c2e593b92ac1829d928739217b4.apk
4f85637857f489cae9ab492c306b5c122a8efd826c258e0872d695d8160dcf11.apk
4f8dfdbc2e121f4fc62d01be8d668c79e60dfeac04f74cf940029b7804fc0f03.apk
4fb0b266aeb1f7c45ce2b7e02df39d40e1a51133e4ff8267cde1b1674d00d6cf.apk
4fb6bcac98872b0ee94d3ca258069b6b02cafcb0980c5a44482a950b2ab62b45.apk
4fc51d711a79c43198da4eba474619d3f8ad82734ee51609263f01cc3a67a999.apk
4fc7651fcf75fd527a9b572ab6a900eb569a78ce8159d6a7436b69e70651a85a.apk
4fc980310d657aea452e3857bfd349dc09c17520546e934f9851298cef659024.apk
4fca2064417bf4c9e96131aaa59021a56f6d01c18d74d085cf01cb9e9c4e6e25.apk
4fd24ba0559e8006ee8eda6f48feabe0a9a8b582f5c24ab7a2fd59717175a49b.apk
4fda06a96d0f0d1f261bec3d11e7e2e7811397ddd93cbcd28d82f80a47349df5.apk
4fdb89bcd02e5fa1f7bd68077474a21185513f2d8d5e18d1a72370c600ba636a.apk
4fef0345a3db570e0e31cb64db0444fbd5f230b0eb01f1fedcc3e7cf0ade9e29.apk
4fff4f4f98197acd4a943acede362d4c64f9d20ee5e64f7d0f4e66f3dd08fbbc.apk
50043ba8693639bbd00ce65842d7fabdd3da8c89e8d18b16bcffb701e6dab2e4.apk
5010f34461e309ea1bc5539bb24fccc320576ce6d677a29604f5568c0a5e6315.apk
5012bd7fcb3be754dcca99c2c45ec0b25f3c66973950daf93cb8bd5daafd8f9a.apk
501c43c4b659be8f587a104dabeb9efa173975997a724274c9e219eb0a3bee7f.apk
501d36c5c83bfb97cc70a99674caf11754eb1dff1eab0395c81d75b9023c2655.apk
501e59617ebc392f718611ae734b41de67c886d0666ae3d143c58255b207f4cb.apk
5023ef25aefddeefd294a0fb6692d4e6c5091294ac3b4d30aa4dca6f5b7b23a4.apk
5025188972eeee086b4498b4dd800abac9bd426a9a21390604c8e866b7c84604.apk
50291db8da2bd1cfc12838a74c3f866bc543a5246b955589d7ca5fbd996309e0.apk
502e650f3645591e19a1c7bca6c2b05fb2f5939e95e4341981068bb9205eb640.apk
5030b673a6de2f1e1a83e3cb911fe053bdc38439d6a22ebad1c8a3a59d513205.apk
503caae4d6c62341f0afc7a3fdc1b0f5e17b997a23672131aefefe6e51fa2ea9.apk
504ab9beb5c26322c9b294ff78ddfac85434eb3a73bd0abd14eb35264434fdf8.apk
509fb0ff183bda46a70a8851e40d7873debf8420e3c9b66fc399ad74ded01efe.apk
50b1800e0fe09db1003ccc11cef68cf279338816c20f08d6a7f5cbc65fa615ca.apk
50ca58df33ea439ee40ee000e39fafbb7072d895a2a096527386f34b9eb42c47.apk
50d21741130107920a2d49f6add891058f0e7a9fce86ba385446d9c5e3fb13ba.apk
50dd9ebdebee9c8b8f67e6fb17d97b6dcb272c73a3ebe944928fedf15d45faba.apk
50e4f3f39fd3a4ce853a23659bded748aaac3b1bb3d5e77c4dff9a43d1db4b66.apk
50ee9205df162eac02f804212d851c400dedb329695282e5cbb0f0cf191e40f9.apk
50f6966e28d6e39201e472e35bf60a3e262228be18ecc08d24793e3237e1d987.apk
5107dede507180c8458c4e5f87e27f580521f365a54d9e71286acf0e54db9e1e.apk
510f12d8ba331d47535c86f39bb217e806ea098127a82b61055aec831232324d.apk
511371b7b9132fb852db28d1dd727047e8393dcea26c58092376fb8405f56309.apk
512c22e678dd4638d893e63d71946c260881e7cecbe3b4b96ff71831292f87a8.apk
5137edd9fa6e73be3b5c14c50faf0b6602c7a155e30a931d2a98b31ac1e021c9.apk
51806f825e6c841c40fc56f1271d716e571bb14f2d3bdb28953e22a9f23d0bdb.apk
5188a8e39a3bc6a61da49661ba52a7d14de4d42b10bbc2e53b64ff6f636de14a.apk
518d0ac64d3fa28a44f11c078578387831a63c5c25e43d167d557197b01ecf96.apk
51a5ae785892b76b1dcd110b6d9360d5005695bebca62cdf1a1863755360fdfb.apk
51a770a8bd81c80a664705b3679bb3a356f6c3ed25c5845781ce7debaf5a4dad.apk
51ab23912946b1edf4a37ad78a145f7863a7518d56c13b309f2af00d10827a49.apk
51b1802daad458abf137c71c28a5d2317a4f97ec066f1f4bac2e38a00cd1519d.apk
51b775b54af5f95a6ce511fa125b4ca8a00d081d67941d077e339b4d5011b26b.apk
51bbbdaf511e85174a66f9732936c803da6c017b632040adef78a00b666b7cf6.apk
51bde798180a824de1fe0f6de45d6f841def71891e54bbf4afcf5ef265deaad5.apk
51bfb82709e927d65770e5c59ab6eb96b73b19525e127f60a25831cd2b8aee82.apk
51c3e50d430b20200a2bf2e5e0814b814b7f0e4fed165a0326dfb52a507244a5.apk
51cc06288313a3d249d5a98a386bb559f0439c1c66da6742270de9e1ab742825.apk
51e932523a715d3e35bc092bf7f2c736cb1e54d2b02052a53f48b4a4152c0209.apk
51f16e4d41ec420e8520220d44b0088c81619014896be524f411b718e730a33f.apk
51fe217e7f5be33e90a058a5495fda98f9a8cd1441fdb7805fa687460b551ab3.apk
5200ef8fdbbdcce8c4fbac090082cb240696c23e6eb22c28b405bf2a021a9d6b.apk
5202b2598b601be7d693fd524bbf22a81398c09bf38367dea76b13979275a6e1.apk
5206fcf68bd3a965d3d1717ebae3c4f0931311b6c2457d8c48765b1e8fbdd2dd.apk
5208c091b315c25975719f7bc0a7cc01a62287843eb6299a454605f9bdfd3a91.apk
5209218827575d75fc6281c738d71f292556f24f2f716d7443373145abd1a06e.apk
52239066558928babe034a81609f1e09058f53e49d1acf95bae4fc44cae40796.apk
522d9630bbfd2599eaee00d2b0f29e239865abc53c1f3094ceb9b552d380f3d4.apk
5232cc98d1ed269233eab62801ec0000b3f3d63607e83678b064fd4c5718871b.apk
52455b3778fa3d246642bcf1a1ec66840b76bf2f7278fb9fadf1aabe3d569b5d.apk
524d1895a24e5ade1d034d9d9f3513900ff61c365f3c41aecdf6eef87bfc9a1a.apk
52513407ccba0196bb0f2e9fee870593464bc8efe5708814ebec51e47e0be469.apk
52570063928436f32a00a6c70dd44469623310c9678ac780d7c13beb7c985b12.apk
5257e8abf6fcba84feafccc12c4f2c32659ff24aed202eccabc722dd2b7baf94.apk
526a62287a33575bd4014de95b631bb37659a03b8e45b2baab42807a6bf46b52.apk
5288d8d2326f668ac39581dfdeede2b136bf3a0e3f349e4acc50d78ff5c69b96.apk
5299d9319957a654127aa4b2e389023b4b0a95d83e1fcb5080e720c4f3753205.apk
52b2c62fe7b7891bdbbef0424c6f5a9b4fe61d15b830dcc393bfc0ca3accd82c.apk
52bb09d5bd8ac9b21ba63e7dc2c4271ddbcc29c8df0013be99fcec37793e0701.apk
52c6bac36667266376ec82ec041da34513c69f536b4000c65b74b7575d32dbeb.apk
52c7b5a30dfc043293a7dea3a82005f77448983be6e17c517945107c469438b2.apk
52d977f5581e20d202c3282646654f000ff336f3c7f1eacfbdc78a8c1ca46424.apk
52d99bc6c08264c5173263cd1fce2c1d48f4ecc6271866bfe0102e5b79b71fa6.apk
530f7c0cf908497a7d6b9ff35159476f965df65e07a905af9912dc2458158481.apk
5310e837f4dec2dce146586718f9f6d522a801fb5bd39c5e20f4f1df8b1e2d9b.apk
53385d8b3106c733bbf625450406fab3171144073b08a8f0217675f0a3b9ffb4.apk
533dde1c1739a064b1b9e3a8b1c2f2b1b1c9232d7b8ce02ba244907af7a4b5ca.apk
5357c538c0ec809da281cb2c8a6f01a84109384950d7a58e86f22304f7e88f3a.apk
53651b6c539348eb32c65e7595fa24c694f703779db11fb56ae6d5eba3327c7c.apk
53668e9ae3681f0f3ba96f0bf3d7089dfc7db84753b0d1a430c4fa5ac619d032.apk
536a6084656a2d58e81a88ecfe0a0d050a4a5794f65cbc09170646c3e4c0dc0c.apk
53702b51e102ac3ad7c859019b8640b88d65b3d6008825aca2d1fcb80b2fa845.apk
5382a41c693e73be00ae2b629613527d481c8a17e5e98e568444fe765a409420.apk
538342ee4a1f389c843a6183921e2de4db92d0083e8530e5d2b1e7c331b7dfcd.apk
5394c023e39a4bda0e72a8b69a0ffce4c4d20c61f903a10fd98a8ef161812d10.apk
53953cd7e9d1a64d73d24889ba3908ecf426217f09d27a27e31e93e81f1ee665.apk
539fc960f3d19eeed27947b148319f4b8ca3793980d8ef1d6a415046fa837b11.apk
53a17685a991dc4bf5bca6543acfd6e7188fb54cdcceeba0016686c54cc69d80.apk
53b1523a8f52d3c924043b93ac44fb96f2d496d1c054d873e62b5bc9644b1b52.apk
53bc8bb25e4ec65c6109ae763e0fc22812d56b4f5338f490405fb72e68515552.apk
53c904e2021e463aabb681cddd5f1d9ba2bd42e9a45ef629d25991c28086a8dd.apk
53c9b35ab17262f967842d7c70273dd845e61af50ffb7e53fb4a98f229e682ae.apk
53dc3be645d7c3b3680e7add47f0f3739da90922cbd5021cc760555e99d79503.apk
53e926b4f667655fb646e38e98f0212b173bed91dd55bbbdb2438bbfee182d90.apk
53e99ae21ed353f60743dc8420e4d0f74e50b6e05a431252ec75c8d7d553f0fc.apk
53eaa41251d60ea783818308b18b05f1488b52717fdccfc0da977d13df0d537b.apk
54115c8c0288c24418e6465f5ea37ebb14f3d36730040e6d2b4982f9bfb1f08b.apk
5416f3c2ff2099b0e6303a9a470703c2d651d3ef6b6ddc6506aafef1a4b72eb5.apk
543fa68b241b0b98f112441289744dd736ba270785ed0358b36d3c15cdd91936.apk
544246ef317e24927b52859460059e343b7d0de71ee659bdad0737b1de717494.apk
5448a893d673393a78323fd4acb1d001c93809e14fb6e6123b1da610831a06e8.apk
545a6714759d4133ca2b91441823da69e763eb39d4bf2304ce89a40bade0a0ea.apk
545e1a911da1071d79d9c40e945480fd9d5ba051472991819f8eb2644c5a6f3d.apk
54a42147278b7ed37b23c0b4c926963b6fb2b03b1b61bb487f77cd9f1ec3ba75.apk
54b826480d096543873e31cbcf42f78706b48d5034b10559463d5ce4cbb7608e.apk
54b9d932c2a2dd3903d6e58e34cf569ec5a7233a5ee622aac056025b4f7af97f.apk
54d8d5e9c273b13b8d69dc7fcc12d5401b21e6fc17b0cebf212d1a50ecc10057.apk
54ece852176437e02ce2400e48c5545d32a5d69adee4a66a337ba98c67aea94e.apk
54f136fe13f52d4052994bf060e52f779d383229ddaa7b4a8ec763aa7169cd8b.apk
54f2a636e000c55bb725d7e552a22117837c1676fb4b96decd135ae10e6f7049.apk
54f3c7f4a79184886e8a85a743f31743a0218ae9cc2be2a5e72c6ede33a4e66e.apk
54f84dbb2a95a53af72e7346cbe139bdea1759c92c50ad202b66e8f6d548d876.apk
55063d75a5fc9addab547d34c64bc1d0de83f0dd7d551145a7277f4ddf4ab3fb.apk
550752afa03c094131f700ccd7a0635151c36a240d2c88d3b381fc46bfe0b44a.apk
551ef476f977de26392a9b93f327bd87e6bb23d563fb4aa0e889a0c0d54f697c.apk
5520c77e61ec226ad629c20cca3a58f8d9fb6a10dfb0cc7704abb373238427fb.apk
552557183355e34353ab93e7de7fe281132cbc422eefdefcdadcb3af2235c631.apk
5526f6599456d067ef98b05997daf9e563ab848d4317a4f56ad59ee71a1aea4e.apk
553085a138c80ca6c55334b9b7c50e7caa24bd17f54949505790293ab82a2d4f.apk
[truncated: 3,560 more rows]
