# Supplementary material for: Android malware detection method based on highly distinguishable static features and DenseNet
Source: PLoS One. 2022 Nov 23;17(11):e0276332. doi: 10.1371/journal.pone.0276332 (PMC9683612; doi:10.1371/journal.pone.0276332)
Supplement: S2 Data — (CSV) [file pone.0276332.s002.csv]

com.newandromo.dev31610.app625121.apk
com.newandromo.dev467279.app1099470.apk
com.newmuslim.jsd.apk
com.news.pinbal.apk
com.news.skiego.apk
com.newsad.apk
com.newst.sayit.vietnamstock.app.apk
com.nexaplus.bisnis.apk
com.nexcrm.apk
com.next.lovephotoframes.apk
com.next.mosalsalat_hindia_modablga_2020.apk
com.next.tattoomyname.apk
com.nexuslabs.hangri.apk
com.nflgamepasstv.freehd.nfl.football.apk
com.ngoprojects.tapcounter.apk
com.nhcps.certalertplus.apk
com.nicbank.android.apk
com.nicholascarroll.alien.browser.apk
com.nigerian.newspaper.mob.apk
com.nikhil150784.NICK_Diagrams.apk
com.nikhil150784.NICK_Newsletter.apk
com.nilesh9xm2.Gujarat_Postal_Circle_GDS_Exam.apk
com.nilesh9xm2.MPSC_Exam_Thokla_Guide.apk
com.nitnembani.jaggajatt.apk
com.niv.Notes.apk
com.NJAA.apk
com.nodero.gohorizons.apk
com.notyx.recetas.apk
com.novel.fiction.read.story.book.apk
com.ns.booster.full.cleaner.apk
com.nsdritstudio.radiofideslapaz.apk
com.nuestrasenoradelperpetuosocorro.virgendelperpetuosocorro.apk
com.nuttapp.how_to_knit_for_beginners.apk
com.nuxhosting.cpanel.apk
com.nweapp.tahlilteknikal.apk
com.nxp.nhs.demo.startstoptherapy.apk
com.objectdesignlabs.dfsblg.apk
com.obx2.EweIdentify.apk
com.odass.status.saver.apk
com.officialscratchstudios.snwrealdollars.apk
com.offline.poetry.apk
com.offroad.us.army.truck.driving.simulator.apk
com.omakon.MillieBobbyBrownWallpaper2020.apk
com.omarkon.SadAnimeWallpaper2020.apk
com.onbibi.browser.apk
com.oneoonegames.jugadinternational.apk
com.onlinea2115.colmundoradiobogota.apk
com.onlinea2115.radiosdesonoramexico.apk
com.onlinea2115.radiosegovianicaragua.apk
com.onlineshoppingturkey.turkeyshopping.apk
com.op.on.time.apk
com.optecinc.OptecEthernetApp.apk
com.opthumbnail.app.apk
com.orangegears.nubeterduits.apk
com.orderdirectly.chillipepperswillenhall.apk
com.orderdirectly.lunchattwelvebarry.apk
com.orderdirectly.sapphirechineseyork.apk
com.orionapps.soundtrackmusicapp.apk
com.orthobullets.Bullets.apk
com.oualid909.arbao.apk
com.overseas.bit.emass.apk
com.overseas.candypay.apk
com.pa.gs.ai.apk
com.pakistanurdunews.newsindia.apk
com.pandabubbleshooter.pandabubble.bubblepanda.bubblepandafree.pandabubblefever.pop.panda.bubble.shooter.apk
com.pandorami.agoraz.pig.apk
com.parham.rahnamayehaljadval.apk
com.pascualinos.aprenden.geometra.apk
com.pdf.reader.file.zoom.apk
com.pehlivan.Worder.apk
com.percy29.theme.skulls.apk
com.percy29.theme.skullsd.apk
com.perdre10kilos.en14jours.apk
com.perfectBody.pnctapp.apk
com.petrolink.halvuemobile.apk
com.phonecastsolutions.bzreisadvies.apk
com.photo.collagestudio.apk
com.photo.magiceditor.apk
com.photoedit.collagephoto.apk
com.physicshub.tapp.apk
com.pianofree.easypianomm.apk
com.picotank.guide.apk
com.picture.picturecollage.apk
com.picturesphone.wallpaperfreejeongyeon.apk
com.piko.enacjo.girl.boy.call.apk
com.pimanlabs.screenshotmaker.apk
com.pink.unicorn.little.pony.love.tema.apk
com.Piper_Rockelle.bestwallpaperfan.apk
com.pizza.recipespizza.apk
com.placz.cricketpakistan.apk
com.placzapps.rosewallpapers.apk
com.planconfidence.plan_conf.apk
com.Planeta_das_Gemeas.funnyappforu.apk
com.planwork.paintworld.free.apk
com.pleasantsolutions.Caredemic.mobile.apk
com.plusone.launcher.amazing.gold.theme.apk
com.plusone.launcher.white.butterfly.theme.apk
com.poetrycollection.apk
com.polaris.LiveCarWash.apk
com.poluxapps.radiosudan.apk
com.popilstudio.pianoeasytiles.apk
com.portofarina.portodb.apk
com.posture.yoga.apk
com.poultryperformance.harunrashid.apk
com.power.cleaner.huttaso.apk
com.powerful.love.spells.healer.apk
com.powerful.prayers.that.work.apk
com.powerrang.guidedinopower.apk
com.pratistahamizan11.Suara_pikat_burung_kolibri_ampuh_dan_lengkap.apk
com.Premier.PremierConnectApp.apk
com.prepconnectmobile.oknormanhigh.apk
com.princessapp.chat.doll.apk
com.priydarshi.ulsf.apk
com.procreate.hdpropainf.apk
com.procreateeditor.propaint.apk
com.promocodes.couponsforwalmart.apk
com.prophetic.prayer.ministries.apk
com.prosares.checkinplus.apk
com.protektit.argus.apk
com.Pseudoscops.ZoGuard.apk
com.psvok.MUESTREO.apk
com.pub.gfxtool.apk
com.pull_the_pin_games.pullthepin.apk
com.punnambhai2.CarRush.apk
com.puremath.trigonometry2.apk
com.purplehole.surahyaseen.apk
com.putih.panduansujudtilawah.apk
com.putih.tapaksuciindonesia.apk
com.puzzle.ring.sort.color.match.color.ring.apk
com.PuzzleGames.pandapop.PandaFruitPop.apk
com.qihoo.security.apk
com.QNBAlAhli.apk
com.qrcodescannerandgeneratorfree.apk
com.qualitiva2020.apk
com.quiet.app.apk
com.quipugmbh.mobilebanking.kosovo.apk
com.r7games.slotsaga.apk
com.rachittechnology.TheChildMarriageRestraintAct1929.apk
com.rachittechnology.TheHinduMinorityandGuardianshipAct1956.apk
com.rachittechnology.TheMaharashtraApartmentOwnershipAct1970.apk
com.rachittechnology.UnitedStatesConstitution.apk
com.radio.bahujanawaaz.apk
com.radio.sumatera.apk
com.radioappgratis.radiobeautifulinstrumentalsfm.apk
com.radioappgratis.radiobigradultwarmhitsfm.apk
com.radioappgratis.radiotropicalisimainstrumentalfm.apk
com.radiofmgreat.polskabroadcast.apk
com.radiofreeinternet.radio011fmnonstop60s.apk
com.radiofreeonline.radioluzfmspain.apk
com.radionovafrance.apk
com.RadioSoftRock.MiguelAngel.apk
com.rafa.style.apk
com.ragas.kamalahasan.audiosongs.apk
com.rahal.team.apk
com.rahala.pdff.apk
com.rahmadwidodo94.resepmasakan.seafood.apk
com.rahuketu.tamil.apk
com.rahulpateldata.calander.apk
com.rai.cutearcher.apk
com.rajeevclinic.drrajeevclinic.apk
com.rano.dev.ebharat.scheme.apk
com.rapidaoapp.apk
com.raylabs.feedindia.apk
com.raylabs.freemedicines.apk
com.read.app.apk
com.rebecca.zamolo.callvideo.apk
com.recetario.recetasdepizza.apk
com.recetasdeacelgas.apk
com.red.love.heart.gift.theme.apk
com.reddyvika.listening.apk
com.redwallpaper.Utilities.apk
com.RedWing.BudgeIt.apk
com.relaxmeditationmusic.studiosatu.apk
com.remote_controle.samsung_universal_remotecontrol.apk
com.RescueLove.pullpin.stickmanrace3d.pinrescue.runninggame.apk
com.resize.screen.dpi.apk
com.restajet.preview.apk
com.revmedia.mybasketballhoop.apk
com.RGUHS_Notes.apk
com.rietumu.ibank.apk
com.rik.sccalcul.apk
com.ringtonesfree.billie.hot.apk
com.ringtonesfree.johnlegend.worldmusic.apk
com.ringtonesfree.nctdream.worldmusic.apk
com.ripon.southkoreanews.apk
com.riselogic.dm.zdelivery.apk
com.RiwayatQisas.Al2smar.apk
com.RiwayatQisas.Dalil7arqDohonJism.apk
com.rmoapps.radionewzealand.apk
com.roidsad.booklearnjensi.apk
com.roidsad.jomalatzibaa.apk
com.rome.etechv.apk
com.room408design.XboxDVRHub.apk
com.roomiapp.android.apk
com.rotorbeancle.minecrafting2020.apk
com.royalwholesaler.royalwholesaler.apk
com.rrb.ntpc.previous.papers.cbt1.cbt2.apk
com.rupali_legal01.Passive_Income_Ideas.apk
com.rwaltersapps.calculator2.apk
com.rwedrinc.Hindishayari.apk
com.rwedrinc.khojAvishkar.apk
com.ryanscom.bd.apk
com.sabor.a.dois.apk
com.sadanandkulkarni1980.MaziShala.apk
com.SadPoetryCollection.IshqAurJudaiUrduPoetry.apk
com.SadPoetryCollection.UrduSadShayariPoetry.apk
com.Safescan.TimeMoto.apk
com.safewatch.vetguard.apk
com.sahokanbill.alanwalker_girlswallpaper.apk
com.salad.resepsalad.caramembuatsalad.saladrecipe.apk
com.Salahuddin.songbad_news.apk
com.salimna.cuberolleylegs.drawclimbing.apk
com.saloncheckin.keepitcut.apk
com.salvocab.liturgiadelgiorno.apk
com.samadian.falsafeyazdahom.apk
com.samatli.mobil.apk
com.samdev.media.videoconverter.mp3converter.apk
com.samdev.priceaction.apk
com.samdev.storysave.apk
com.sanakliniken.sanadaily.apk
com.SanalDershane38.TurkceDeneme.apk
com.sanalkayserigross.mobil.apk
com.sankaapps.SuperHeroesWallpaper.apk
com.sankit.dance.apk
com.sankit.darmanbloodghaedegi.apk
com.sankram.pay.apk
com.santos.fallguysguide.apk
com.sap.ariba.marconi.apk
com.satellitedirector.tres.apk
com.saudi.news.ask.apk
com.save_the_girl.savethegirl.apk
com.sayaguines.apps.waterringtones.apk
com.sayedjoya.lottry.apk
com.scholarschoice.app.apk
com.scholarships.apps.apk
com.schoolenews.sydneyjapaneseis2084.apk
com.schoolenews.wollongonghs2519.apk
com.schooling.lk.apk
com.sciencesetavenir.apk
com.scobasoft.econtool.apk
com.scoompa.faceeditor.apk
com.scrap.mechanicguide.apk
com.scratch.goldentime.apk
com.screenrecorder.recrecorder.liverecorder.recorderdu.videorecorder.apk
com.screensrteam.durecorder.screenrecorder.apk
com.seapps.android.homebudget.free.apk
com.secure.fastvpn.apk
com.sefryektadbir.mobiletradingpro.apk
com.sena.senaaccessories.apk
com.senyarartoptan.mobil.apk
com.serkan.sweety.cute.girl.dressup.apk
com.setreshop.mobil.apk
com.sevencupsoftea.app.apk
com.shadinaga.OptoCharts.apk
com.shakha.rb.apk
com.sharkbarber.com.apk
com.sharma.madahisibsorkhi.apk
com.shayrismsfree.apk
com.shivam.ajayrajyt.apk
com.shivamrathore7566.dosti.apk
com.shopgate.android.app10675.apk
com.shopgate.android.app10904.apk
com.shopgate.android.app12209.apk
com.shopgate.android.app12532.apk
com.shopgate.android.app21431.apk
com.shopgate.android.app27709.apk
com.shopgate.android.app29200.apk
com.shopgate.android.app30386.apk
com.shopgate.android.app30755.apk
com.shopgate.android.app30886.apk
com.shopgate.android.app31533.apk
com.shrewon.freelancejobs.apk
com.ShualGames.Smile.apk
com.siendemy.waterballoonsfight.apk
com.sieuhu52.club.apk
com.sikur.message.client.apk
com.simplethinking.eigoMindD.apk
com.simsonpeter.tcradios.apk
com.simulatecalling.from.ryantoysreview.apk
com.sindhinews.apk
com.siparisuzmani.beefandchicken.apk
com.sir.wsfatka.apk
com.Siren.Head.chati.apk
com.siri.budgetdemo.apk
com.sisgeo.Brain.apk
com.sixonesix.pacman.apk
com.skipton.securepasscode.apk
com.sktranslator.apk
com.skull.cartoon.sketch.theme.apk
com.slabgames.kkm.apk
com.slgbackstage.slgbackstage.android.apk
com.slivki.show.apk
com.sloth.gokdepegalasy.apk
com.smapone.runtime.apk
com.smartappsdevguidemeeit.apk
com.smartdiniyahdigital.app.apk
com.smartos.internetrunspeed.apk
com.snapbyte.saibabawallpapers.apk
com.snapmp3.musicdownloader.apk
com.snizenje.rs.apk
com.socialfame.freeviewss.apk
com.softbox.sciencequiz.apk
com.somaguide.tips.pref.apk
com.sonaravl.sonarwimc.apk
com.soopra.chess.chessgame.apk
com.sorgunlum.apk
com.sound.bird.soundbirdd.apk
com.soundtrolls.button.apk
com.sourav150784.sReceipts.apk
com.southafrica.South_Africa_Lotto_Generator.apk
com.soypics.style.apk
com.speechlab.apk
com.speedupedu.speedup.apk
com.spicy.status.download.apk
com.spike.chat.rexapps.apk
com.spiral.checkntrack.apk
com.spiralgameball.ntarr88.apk
com.sports.infos.sg.apk
com.sprigslabs.freeisimsehirbitkihayvan.apk
com.sroy.abdulkalam.apk
com.srsrproductions1.Machine_learning.apk
com.srsrproductions1.Music_Theory_Everything_To_Know_About.apk
com.SSL.SSL.apk
com.stack.HelixCube.Arcade.Spiel.apk
com.staffbase.beresa.apk
com.staffbase.franciscanchildrens.apk
com.staffbase.frescagroup.apk
com.staffbase.heel.apk
com.staffbase.kps.apk
com.staffbase.mytsnl.apk
com.staffbase.teamnet.apk
com.staffbase.technogroup.apk
com.standard.account.apk
com.starmarketing.ujjain.apk
com.stars.vestel.apk
com.stationrtbfclassic21radiobelgieonlinegratis.stationappstationrtbfclassic21radiobelgieonlinegratis.apk
com.status.saver.pro.apk
com.stelazoneapps.ganeshphotosuit.apk
com.stepcounter.pedometer.apk
com.stick.legahghfhfcyguidesh.apk
com.stickwarsnoro.walkthrough.apk
com.stivancall.chatniki.vladnikita.apk
com.stoneartapp.BotTube_001.apk
com.storks.nbayoungboy.apk
com.StrikeEdge.apk
com.studio.videodownloader.apk
com.studio1.com.apk
com.studiodwallp.dybalajuv.apk
com.sub4sub.views4yt.apk
com.sumit786tipe.apk
com.sumitsoni15.app.application.apk
com.SunCorpInternational_12557490.apk
com.super.guide.tipsforamongus.apk
com.super.security.cleaner.antivirusprocom.super.security.cleaner.antiviruspro.apk
com.superleps.superlepsworld.game.apk
com.supermariowalkthrough.luigiwalkthrough.apk
com.svatfcgug.app.apk
com.svsapps2021.AP_Volunteer_Online.apk
com.sweetdahlia88.carinleonmusica.apk
com.swiftariel.browser.cherry.apk
com.swiftium.checkpoint.apk
com.swiftstudio.footballwallpapers.apk
com.taalimholandia.free20.apk
com.taallamdev.fancytext.apk
com.takea.selfiewithmarenmorris.apk
com.talesgarden.android.apk
com.tamilnewspaper.app1234.apk
com.tamuji786.Statistics_Chart.apk
com.tangerpress.apk
com.tank.apk.apk
com.tappanstreet.brewniversity.apk
com.TBL.lms.apk
com.tdx.AndroidYFJ.apk
com.teacherapps.adimadimmakyaj.apk
com.teachingstrategies.myts.family.apk
com.team.gj.apk
com.team.michou_yt.apk
com.teamsoa.gardenanswers.apk
com.tech.news.apk.apk
com.tedsen.sunted_webbox.apk
com.teknoban.juros.apk
com.tesi.mobinet.apk
com.TextFlipper.tf.apk
com.tgelec.jetkids.apk
com.tguillaume.Devine_qui_je_suis.apk
com.thakur_parsad_calendar.apk
com.thatdonsoftware.dipscoring.apk
com.the3rdhalf.random_number_generator.apk
com.thecommunityhubs.idhubs.apk
com.thecrabroom69.KingdomofWizardsA.apk
com.theme.fb.katana.apk
com.themelauncher.sunny.summer.apk
com.thenewsliner.app.apk
com.thinkermobile.sinyi.apk
com.thinkfree.reversesearch.apk
com.thinkyeah.galleryvault.apk
com.thirtyonegifts.her.apk
com.thumbnail.downloder.youtube.apk
com.thunkable.android.appsknow2018.Learning_english_conversations_intermediate_lessons.apk
com.thunkable.android.ssupawas.FEBC_Radio.apk
com.thunkable.android.wapeur2.CORESRGB.apk
com.thunkable.android.yogendra9893751060.MPTET_QUIZ.apk
com.ticktick.task.apk
com.tifawines.bonjours.apk
com.times.together.apk
com.tip.frogama.guidezingfroog.apk
com.tlatuaniapps.antiinflammatorydiet.apk
com.tmobtech.halkbank.apk
com.tod.truthordare.apk
com.toguidetrigger.johhny.apk
com.tonosgratis.tonosmusicadance90sgratisparacelular.apk
com.toodoo.smart.cleaner.pro.top2020.virus.apk
com.top.greathd.alanwalkergreatwallpapers.apk
com.top.pronostic.apk.two.apk
com.transferphoneclone.clonephonedata.apk
com.transform.image.drawing.apk
com.transsion.phonemaster.apk
com.transsion.XOSLauncher.apk
com.travelapps.apk
com.TrioTree.mobihistreeSPS.apk
com.tro.arado.apk
com.tro.familia.apk
com.tro.radiorestaurando.apk
com.TruckcomMobile.Play.DFDSLOG.apk
com.trumpf.truservicespunchguide.apk
com.truong51.fluteoffline.apk
com.tubocrafting.minecrafting.apk
com.turedonline.redesdeadoracion.apk
com.tv.de.salvadorena.apk
com.tylko.medycyna.apk
com.uae.vpn.svs.apk
com.ubuntutech.tiktok.apk
com.ucuzhome.mobil.apk
com.umeshmaurya999.ccccomputercourse.apk
com.UmraniDeveloper.think.apk
com.unboxingidea.Buyerscoach.apk
com.unique.strange.hott.chylerleighwallpaperforyou.apk
com.unique.strange.hott.lilireinhartwallpaperfullhd.apk
com.UR.PixelArt.FamousPaintings.apk
com.urdushayari.mifi.apk
com.usaallinone.app.apk
com.uss.wallcraft.apk
com.usujuegos.usumus.apk
com.utsav.mall.apk
com.valeTibagi.apk
com.valor.presente.neto.apk
com.Vcoders.ebi.apk
com.vehicleinfo.shovon1337.apk
com.Veris.VerisSensor.apk
com.veritas.nss.apk
com.verumba.vendor.apk
com.vesselss.chghol.apk
com.vesselss.ghesemadarbozorg.apk
com.victorygroup.launcher.apk
com.video.vault.downloaderapp.apk
com.videoplayer.popularapp.apk
com.videoplayer.xx.xxvi.apk
com.videoStar.videophoto.master.videoEditor.effects.camera.apk
com.videostar.videostarapp.apk
com.village.peddlers.apk
com.vintagecamera.retrofilter.lightleak.apk
com.virkjeet309.Panj_Bania.apk
com.virtualdjmusicmixer.djmashup.apk
com.vivaapps.bridemakeup.apk
com.vl.noticias.apk
com.vocaloid.stickers.miku.anime.apk
com.vocesparatumarca.puertoberriostereo.App.apk
com.voipfuturo.hindiaudionewsradioliveappukfreeonline.apk
com.voipfuturo.newsenglishradioappusafree.apk
com.voipfuturo.radioplayerapppunjabivirsa.apk
com.voipfuturo.radiourduservicenewsliveappplayeruk.apk
com.voipfuturo.radiourduservicenewsnnlineappuk.apk
com.voipfuturo.westsoundradiofmappdumfriesandgallowayuk.apk
com.vplusplus.DichtOpUtrecht.apk
com.vpncredit.vpn.apk
com.vpnmastersm.uaevpn.apk
com.VR46Keyboard.powerbyte.apk
com.vsoft.goodnightwishesandblessings.apk
com.vsoft.lordshivahdwallpapers.apk
com.vsoft.teenwallpapers.apk
com.w_9240729.apk
com.w_10233736.apk
com.w_10675249.apk
com.w_10812213.apk
com.wAIOUALLASSIGNMENTS_11613299.apk
com.wall.venomwallpaperhd.apk
com.wallpaper.siren.head.lolsmilecity.apk
com.wallpaperForwallpaper.Viih_Tube.apk
com.walpapapers.PokeWallpaper.apk
com.walpapapers.PuppyWallpapers.apk
com.walpapapers.VintageWallpapers.apk
com.walspo.kqa.apk
com.wAmericanStoriesforEnglishLearners_10200554.apk
com.wAMUNetwork_10551591.apk
com.wAnonymood_11195257.apk
com.wArewaPublisize_10224740.apk
com.wAVVOCATIDEICONSUMATORI_10796183.apk
com.wBestmalayalamevergreenmelody_9522087.apk
com.wBinaryOptionTradingStrategyIQOPTION_11787266.apk
com.wBisnesito_9463682.apk
com.wBMART_12407472.apk
com.wBoctochnyiyEkcppecc_10507381.apk
com.wBONGOBROWSER_10871527.apk
com.wBTSWallpaperHD2020_10295279.apk
com.wbubbleburst_10154992.apk
com.wCaliforniaRealEstateforZillow_9793426.apk
com.wCalirofniaRealEstateforRedfin_9815871.apk
com.wCastlesPremiumWallpapers_12661698.apk
com.wClashOfOrcs_12672551.apk
com.wClickBankAffiliateMarketPlaceApp_12044981.apk
com.wCLUSTERGARNET_11480678.apk
com.wCoinMasterPuzzle_11764297.apk
com.wCrazyFashionsKadapa_12344591.apk
com.wCuelinksEarnMoneyOnlineFromAffiliateMarketing_10339180.apk
com.wDelhiWholesaleMarketShopping_12507878.apk
com.wDrSameeAkhtar_10260681.apk
com.wDynamicMarket_10671341.apk
com.weather.chanel.forecast.maps.apk
com.webapp.SofaFactory.apk
com.wEBDBeteleCPAD_9194223.apk
com.weevom.quotes10k.apk
com.wELORACULODESHEILALaGuerreradelAmor_7649974.apk
com.wePlaza_12230655.apk
com.wEthiopianLawGlossary_12420768.apk
com.wFastandFurious9Wallpaper_11081454.apk
com.wFemtolbettingtips.com.apk
com.wFishingBaitGame_12596642.apk
com.wFishingFrenzy_10763143.apk
com.wFlappyHarambe_10233491.apk
com.wflyshopBY_10592013.apk
com.wFrederickHand_10008731.apk
com.wFreeITExamPrep_11743060.apk
com.wFreeMobileAppCreatorforAndroid_10782881.apk
com.wFreeTRONfaucetFreeTRXDigitalCurrency_12330832.apk
com.wGetPoints_10202234.apk
com.wGlobalStores_10831040.apk
com.wGuitarProTabs.apk
com.whatsapp.apk
com.white.wolf.blue.fire.theme.apk
com.whitedavidp.cookiemanagerforsystemwebview.apk
com.whiteflower10001.Car_Lease_Calculator.apk
com.wHomeRemedies_12323146.apk
com.wideapps.jujusongs.apk
com.wienapp.apk
com.wifitvuniversal.remote.control.apk
com.wIjazahDoaIbuHamil_10079394.apk
com.wildlifecomputing.naturelister.apk
com.willianlms1.SAAE_PASSOS_Simulador_de_Fatura_Agua_SAAE_PASSOS.apk
com.windowpane.android.apk
com.wini.addoneplay2020.apk
com.wInstaAdPro_10121203.apk
com.wInternetbrowser_10959527.apk
com.wiper.words.border.apk
com.wishrex.desibrowser.apk
com.wJobsinQATAR_11002290.apk
com.wJolly_10750166.apk
com.wJumps_11634611.apk
com.wkamalDasavathaaramgame_11960715.apk
com.wKMRice_12574025.apk
com.wLiteBrowser_11025903.apk
com.wMagnumandHigginsFlappyGame_10228572.apk
com.wMakeMoney_11993379.apk
com.wmanavmantracoin_11130228.apk
com.wMasaiOasis_11963486.apk
com.wMathiConsultant_11397812.apk
com.wMDRINFOTECH_11146480.apk
com.wMeebhoomiAdangal_9871320.apk
com.WMF.worldtradecentral.apk
com.wmusicdrupe_10147618.apk
com.wNamazKaTarikaInEnglish_10014867.apk
com.wNewJerseyRealEstateforDouglasElliman_9743392.apk
com.wNewNepalibrowser_10475178.apk
com.wNewYorkRealEstateforRealtor_9815910.apk
com.wNORMATIVIDADDESSTECUADOR_10467282.apk
com.wObsidian_11077820.apk
com.wOGEGeometriya_9332909.apk
com.wolfgang.roxanne.apk
com.womenfashionapps.apk
com.wOneTechStore_12565106.apk
com.wooapps.girly_sayings.apk
com.wooapps.karolsevillawallpapers.apk
com.woohooboxtici.mobil.apk
com.wooribank.gbs.smart.apk
com.wordandbrown.brokerapp.apk
com.workietalkie.apk
com.workmetrics.onlineinduction.apk
com.world.news.now.lbcjrkikuzofttphegzw.apk
com.worldmost.jessicaalbaperfectwallpaper.apk
com.worthgames.fastsnakeapp.apk
com.wouoeqBrowser_11181095.apk
com.wOutOfContextEverything_10759726.apk
com.wPesca_11385134.apk
com.wPIXLRM_12806647.apk
com.wPMKamyabJawanProgram.AK.apk
com.wPPC_7939693.apk
com.wPrabhuAtomy_10178180.apk
com.wPureBDShop_10120449.apk
com.wPuzzleupinipin_10166017.apk
com.wRealmeC3WallpapersFullHD_10255825.apk
com.wreportsnepal_11278435.apk
com.wRoadTurn2_10144028.apk
com.wSanGeorge_8788979.apk
com.wSarvamSreeSaiTrust_10122430.apk
com.wSchoolAutomate_10452805.apk
com.wshopingshop_10255814.apk
com.wSoiCau247Me_11494237.apk
com.wSpellcastersthatchargeafterresultscastaspell_11211076.apk
com.wSpinCMFree_12030871.apk
com.wSpintheBottle2021_12428426.apk
com.wSportsLiveinHD_11909293.apk
com.wStoryTelling_10038643.apk
com.wSTShoppersTambayan_12102126.apk
com.wSwaralipiNotation_12427122.apk
com.wTaksiMoskvaBishkekOsh_9305688.apk
com.wTaraSutariaactress_10104063.apk
com.wTASKPOINT_11682110.apk
com.wTeenageChatNetworkApp_10163664.apk
com.wTheBandyGroup_10118029.apk
com.wTilePuzzlesAnimals_10319923.apk
com.wtloads.downstatus.apk
com.wTrainLiveStatus_10122320.apk
com.wucalck12.apk
com.ww4Gbrowser_10235976.apk
com.ww18_10283253.apk
com.ww74zap_10213456.apk
com.wWeddingRESTIABIK_10346713.apk
com.wXPMTV_10180558.apk
com.wzayef.today.lebanon_jobs.apk
com.wZoeMizik_10080838.apk
com.xamultracombo.ultracombo.apk
com.xlab.xdrop.apk
com.xopoc.drpeterramsis.ekklesia.apk
com.xouriz.calcrobuxT.apk
com.xRECORDERgratuit.screenrecorder.apk
com.Xybernetics.BackToSchoolBusTracker.apk
com.yaal.Jeevan.apk
com.yamapps.ringtonesgratisgamers2019.apk
com.yedevelopment.td.apk
com.yeelink.yeelightflow.apk
com.yellowwallpaper.Utilities.apk
com.yh.charcipher.apk
com.yokogawa.jp.apk
com.yousetata.Coffin_Dance.apk
com.youyou.yovpn.apk
com.YurysModsTeam.ModHorrorBattlePack.apk
com.zaki15515.MAROCTV.apk
com.zapatawaiter.zapatawaiter.apk
com.zarbod.smartcoin.apps.mobile.apk
com.zeeron.dhumbal.apk
com.zeeron.ludo.apk
com.zesty.zestyappsmarketing.apk
com.ZilSesi.apk
com.zinzsoft.editor.screenrecorder.videoscreen.apk
com.ZoobaKeyboardTheme.ZoobaKeyboard.apk
com.zoom.camera.longdistancehdpro.apk
com.zoomcloudmeeting.tips2021zoom4kcloudmeeting.apk
com.zsd.upi.xwa.apk
comcreativefreeapps.tonosdeatleticonacional.apk
come.trafficguide.hint.sourkouy.apk
construcdicas.com.apk
cop.app.mall.mg.apk
cucugrande.teeach.apk
cz.ica.RS_SCA.ICA.Droid.apk
cz.skeleton.jobka.apk
da5ira.com.apk
de.brickmakers.kostal.SPF_Forms.apk
de.cashback_by_premiumlizenz.apk
de.intime.express.apk
de.irissolutions.bueffeln.containerapp.hundefuehrerschein.apk
de.ml.shock.apk
de.ncn.rivierapool.dealer.apk
de.sabio.sabioapp.apk
de.sitepoint.fsbfscan.apk
deark.dancok.kucin.kucingkuci.apk
dev.belka.npdr.apk
devperfect.moneyonline.summer.apk
deVries.WMS.Publication.Mobile.UI.Android.apk
digital.official.ovpn.apk
dk.area9.lssuite.apk
dk.cctek.payperwash.apk
dk.inlogic.easj.apk
dk.onlimited.dr.apk
edu.vanderbilt.redcap.apk
eir.synaxarion.zh.apk
eQBank.eQBank.apk
equalter.mobiceliacreader.apk
eu.chimpa.mdmagent.apk
fancyclean.antivirus.boost.applock.apk
farsi.urdu.bolchal.Salsabeelfreedownload.apk
fi.codespace.fx.apk
fit.eve.apk
flashback.eller.familjeliv.apk
flashlight.apk.apk
fr.ccei.briorcpluswifi.apk
fr.jeedom.jeedom.apk
free.Gps_Maps.apk
free.indiavpn.proxymaster.unblock.proxyvpn.apk
free.music.downloader.app.mp3.download.popular.songs.albums.apk
free.proxy.vpninfinite.apk
freeuc.royalepasse.olax.apk
game.striker.apk
ganadolar.orvcc.app.apk
gb.whats.aminos.apk
gold.shining.glitter.light.apk
golden.luxury.crown.royal.gold.apk
grabmovies.musicplayer.mp3player.free.apk
graffti.music.skull.street.wallpaper.apk
gulelesoft.app.jechoota_hayyootaa_addunyaa.apk
gvd.gdh.po.apk
halalgost.anuj.apk
hillsteelgd.tipsinkincc.hillsteeltip.apk
himanshu.TicTacToe.apk
hoostcomv2.missiona.apk
hoostcomv2.sertaofm.apk
hot.coupons.deals.forlyftshoping.apk
id.web.rudyhartadi.ClashRoyaleToolkit.apk
imoblife.toolbox.full.apk
in.gaffarmart.www.independenttvremotecontrol.apk
in.gaffarmart.www.tataskyremotecontrols.apk
in.gaffarmart.www.vkdigitalremote.apk
in.paywallet.myrc.apk
in.phonepay.myrc.apk
in.rechargeishwar.com.apk
in.remoteworld.www.lgtvremotecontrol.apk
in.remoteworld.www.toshibaremote.apk
in.remoteworld.www.vuremotecontrol.apk
in.remotify.www.horizonttvremotecontrol.apk
info.orvccpublicidad.ganadinero.apk
ins.gabsinfos.expense.product.apk
instake.repost.instagramphotodownloader.instagramvideodownloader.apk
io.cordova.myapp65c737.apk
io.deathgrunt.SurinameNieuws.apk
io.glideapp.thuliobittencourtead.apk
io.kodular.aakashmalla360.ShareKhabar.apk
io.kodular.abodmad22.talachic.apk
io.kodular.aplicativogpstracker.RastSigoWeb.apk
io.kodular.appsedition10520.spiritholy.apk
io.kodular.banglaadvise123.PurbaBardhamanNews.apk
io.kodular.bhatmusadiq169.Fast.apk
io.kodular.bnoyanb2006.Runfield.apk
io.kodular.bulat_manasse.lenght.apk
io.kodular.dhaneswarojha434.YouTubehelpchat.apk
io.kodular.domingotambasacan.Easy_Quiz_Maker.apk
io.kodular.eduappspanama.EduAppKids.apk
io.kodular.emiroglu706.guzel.apk
io.kodular.emon_mailme.testDownloadEnable.apk
io.kodular.fhcorganizacion.Campana.apk
io.kodular.fnrdosal258.NotePad.apk
io.kodular.hinalmavani2405v.lk.apk
io.kodular.houseradionet.HouseRadioPlayer.apk
io.kodular.hridaybarot1.Rubix_Cube_timer_checkpoint2.apk
io.kodular.htmlphpmysqllocalhost.Gay_Rate_Me.apk
io.kodular.igrogurugroup.prank.apk
io.kodular.indrakhanal65.dfokalikot.apk
io.kodular.iraahooo.TERM1TEST4STD.apk
io.kodular.irjmappsandgames.playstorepublish.apk
io.kodular.ismuratgencel.paperrockscissors.apk
io.kodular.janaina_venda.ArtesanatoNaRede1.apk
io.kodular.jorge_carvalho1919.turbonetfilmes.apk
io.kodular.joseabc741.OXIDOS.apk
io.kodular.joy_gupta4u.HSLCQuestion.apk
io.kodular.jyotee_kumari_1989.Blank_and_General.apk
io.kodular.kp8158.Hettich.apk
io.kodular.leeyokeloong.WenSuPuSa_Chi_1y0L0L6L2020.apk
io.kodular.m_9033668811sijpat.grocymart.apk
io.kodular.mabs_greece77995.RajsahiDistrict.apk
io.kodular.manavtiwari986.IOIPO.apk
io.kodular.mdhale_work.UTCalculator_Lite.apk
io.kodular.minecraftplaymarketapps.Winter_Skins_For_Minecraft.apk
io.kodular.mplgmg.janakavi.apk
io.kodular.mplgmg.YyorubaMythology.apk
io.kodular.neapolisadv.Le_Radio_di_Napoli.apk
io.kodular.nils_toni34.LifeSimulator.apk
io.kodular.nomankayani38.FairSkinTips.apk
io.kodular.npvslapps.group2.apk
io.kodular.petfelygp.koreareal22.apk
io.kodular.petrondracz.LL.apk
io.kodular.pknagar6465.MATHEMATICS.apk
io.kodular.rajeev_arora786_com.anti_lag_tool_pro.apk
io.kodular.rakhilaldinani.Memorandum.apk
io.kodular.robotcularr.CodeScanner.apk
io.kodular.rohitsalunke15.siteanalyse.apk
io.kodular.roseworld0000.OSI.apk
io.kodular.ryomakurrata234.Nasdaq100.apk
io.kodular.sagar_fab2449.network_speed.apk
io.kodular.SAUGATDS.MONKEY_BOUNCE.apk
io.kodular.scsajancs.SwitzerlandNews.apk
io.kodular.serkannakisci.farmasi.apk
io.kodular.shayanmahapatra2018.WindRainTemparature.apk
io.kodular.shubhampanchal3716.onlinedukhan.apk
io.kodular.skylinemods_download.Plus_Isolatie.apk
io.kodular.sourav150784.FlyersApp.apk
io.kodular.spacaj.PUZZLE_SLIDE.apk
io.kodular.srivastavarajat167.Cash.apk
io.kodular.tabishali998866.Electricalengineering.apk
io.kodular.tuncay_y1994.genshintest.apk
io.kodular.vinodrajansolanki.Hanuman_chalisa.apk
io.kodular.xlab25.MELO_DiapoJeux_v3.apk
io.MahobbatShayari.apk
io.makeroid.k_m_madde.Pharma_Guide.apk
io.myspace.used.cars.islamabad.apk
io.myspace.used.cars.mysore.apk
io.myspace.used.cars.saudiarabia.apk
io.myspace.used.cars.southafrica.apk
io.teamadmax.used.cars.oman.apk
io.vakta.android.apk
io.vsstudio.marwadijokescomedy.apk
io.wcs.android.abc.apk
ir.tgbs.peccharge.apk
it.ciaospesa.app.apk
it.ikon.MazzerApp.apk
it.libemax.timbrature.apk
it.microarea.InStore.apk
it.ospedalesantandrea.smartapp.apk
it.ponysoft.gm.autoricambi.apk
it.reply.cluster.cnhi.lead_capture.apk
jonita.MobileApp.apk
jp.co.tokyo_chokoku.patmark.apk
jp.go.customs.EGateMobile.apk
jp.or.nihonkiin.ugen_tab.apk
jp.united.app.kanahei.money.apk
keyboard.theme.black.blue.tech.apk
keyboard.theme.blue.water.drop.transparent.apk
keyboard.theme.coffee.chocolate.apk
keyboard.theme.fire.skull.cool.gold.apk
keyboard.theme.flaming.fire.gold.black.apk
keyboard.theme.galaxy.black.sam.apk
keyboard.theme.messenger.blue.apk
keyboard.theme.neon.blue.keyboard.apk
keyboard.theme.red.star.santa.claus.apk
keyboard.theme.sms.simple.black.apk
khwaja.shamsudin.azeemi.rangoroshniseilaj.apk
king.for.rootbrowser.apk
kr.co.gopax.apk
kristoni.boro.bodo.metai.apk
kz.nnstudio.magiccube.apk
lg.n6.colors.launcher.apk
live.colorful.themes.wallpaper.ringtone.caller.apk
live.quality.e3d.wallpapers.plus.apk
live.whatismyip.hostnameip.apk
lundin.opus.xama.apk
major1.excellence.com.apk
makarios.excellence.apk
makedoll.clothesdress.apk
map.metro.Sydney.West.Bus.apk
masamisushiace.game.apk
masterworkpro.com.apk
media.recuperervideou.com.herbo.apk
mi.festereoradio.apk
mipueblocr.molina.apk
mkisly.solitaire.freecell.france.apk
mkisly.solitaire.spider.apk
mm.com.mptvas.apk
mobi.androapp.newstechdesk.c9201.apk
mobi.androapp.pakistanvibes.c6090.apk
mobi.androapp.zimulo.c9137.apk
mobi.masterelem.game.apk
mofares.blogspot.com.apk
motivation.daily.quotes.apk
ms2.soda.boxcapital.apk
mst.banglanews.com.apk
mx.akrreo.akrreo2.apk
my.gamesforgirlsfree.collegegirl.apk
myaudiorecorder.recording.audiomusic.voicerecorder.apk
myrecorder.voicerecorder.voicememos.audiorecorder.recordingapp.apk
mystatusapp.buntyfrombengal.indiancutebabes.apk
nath.android.clinic.carer.apk
net.adam42myapp.syria.apk
net.ane.ulimatedrawclimber.apk
net.appjobstudio.soulradiostationfree.apk
net.CostadelMarChillout.CostadelMarChillout.apk
net.eaglepeak.appliedstatistic.apk
net.eaglepeak.appliedstatistic2.apk
net.eaglepeak.basestatistic4.apk
net.eaglepeak.factoranalysis.mainfactors.apk
net.eaglepeak.timeseries.apk
net.eaglepeakContractsManager.treeview.apk
net.gamemud.irregly.apk
net.ideerepas.app.apk
net.mundoaplicaciones.SmoothJazzMixNewYork.apk
net.psyberia.offlinemaps.apk
net.unlimitedradios.talksportdos.apk
net.unlimitedradios.u105radio.apk
net.vsx.spaix4mobile.shaktipumps.apk
newkidsgames.cricket.bat.ball.factory.fever.making.ipl.games.apk
news.krayknot.apk
night.vampire.terrorist.theme.apk
nl.beverautomatisering.verkoopapp.apk
nl.cross_link.droid.olb.apk
nl.mijnbezorgapp.kid_163.apk
no.lycan.taprocket.apk
nz.co.golf.mygolf.apk
nz.co.profloors.apk
ohh.guideforskura.school.apk
omegaprov2.ovpn.com.ph1.apk
omnipos.restaurant.pos.apk
onix.ep.inspection.gst10.apk
opp.avl.orangtag.apk
org.adventistas.noticiasadventistas.apk
org.apk.mapsNotes.apk
org.aqui.mobile.apk
org.backlund.strokeart.apk
org.barsik.dev.psychoTrain.apk
org.chatallnew.apk
org.cnmc.BearGenes.apk
org.easytv.easyrun.apk
org.godotengine.breathitright.apk
org.godotengine.bungame.apk
org.godotengine.classicpong.apk
org.godotengine.rocketglide.apk
org.godotengine.roundofpong.apk
org.love2d.pnotesheet.apk
org.narroginglidingclub.xcsoar.apk
org.pecoroscompany.ast.apk
org.ucibrowsermini.internetbrowser.speedbrowser4g.apk
paintist.pixel.art.color.paint.by.number.coloring.paint.drawing.book.apk
paintred.towncasa.townredguide.apk
paymob.easylibya.consumer.apk
pdd.jinr.ru.apk
phonicscore.phonicscore_lite.apk
pk.getu.markhor.apk
pl.pwpw.edohub.apk
pl.zakodujgarwolin.Koderek.apk
play.tube.video.playtube.videotube.musictube.apk
pokem.pokego.lienquan.game.pokemobile.gamevui.pocket.vtcgame.apk
pro.health.steptracker.pedometer.free.apk
procreate.art.paint.pockethints.apk
procreate.pocket.azar.player.assistantmaster.apk
pt.evocare.enduser.apk
pt.f3m.opinion.apk
pw.softtalk.dahub.apk
qrcode.qrcodescanner.qrcodereader.barcode.barcodescanner.apk
qrcodegenerator.qrcreator.qrmaker.createqrcode.apk
qrcodegenerator.qrcreator.qrmaker.createqrcode.pro.apk
raft.language.academy.apk
rajdigital.indian_politics.apk
rajdigital.love.shayeri.apk
rajdigital.police.prosason.apk
remindsleep.goodnight.clocktime.apk
removeobjectsinyourphoto.touchtoremoveobjects.apk
renz.javacodez.vpn.hutchnoload.apk
resep.jajananpasar.lengkap.apk
rocks.rxyz.mute.apk
ru.carbuyback.app.apk
ru.russia.news.apk
ru.tkchel.AutoGRAPHDroidV3.apk
salca.ingooo.apk
satssi.Scaryteacher.neighborfifistd.apk
saturnkwgt.kustom.pack.apk
scream.product.ice.fakecall.apk
screen.orderprostu.screenrecorder.apk
screenrecorder.videorecorder.recordscreen.irecorder.apk
se.regiongavleborg.xtrafik.app.apk
sg.gov.lta.mytransportsg.apk
sharefiles.sharemusic.shareapps.filetransfer.apk
siss.ui.apk
sk.fccgroup.vylozsmeti.apk
sk.seges.beehivemonitoring.apk
smartgridcis.mobile.myaccount.droid.hello.apk
smartlogic.ordermobile.droid.apk
space.galaxy.theme.cool.apk
spreducational.verbforms.app.apk
src.sample.apk
statussaver.statusdownloader.savestatus.downloadstatus.apk
store.simulatorbox.brawlopenchestsimulator.apk
storm.hurricane.wind.apk
supervisor.supervisor.apk
suswidgets.kustom.pack.apk
szeged.musicapp.apk
technommar.shayrinaama.apk
theme.cool.car.tech.speed.apk
tool.pubg.gfx.apk
totomi.android.ArcadeBlackJack.ActivityF.apk
tubemote.tubemediadownloader.apk
tw.com.see.iCareAI.apk
uk.co.sovini.ourspace.apk
uk.student.debt.apk
vhs.vaporwave.glitcheffects.glitchphotoeditor.apk
video.player.videoplayer.apk
videodownloader.savemp4music.debiamor.apk
videoeditor.videorecorder.screenrecorder.apk
vimsoft.vimbizapp.apk
vip.mytokenpocket.apk
virtual.go.id.apk
volume.super.loud.sound.booster.apk
vpn.openvpn.ss.monkeyvpn.apk
vtrstudio.allvideo.downloader.apk
wallpaper.colorful.fashion.theme.apk
webcroninfo.sidventas.apk
wild.wolf.hd.free.keyboard.theme.apk
wolf.fierce.thema.tough.apk
xyz.easypro.httpcustom.apk
yellow.robot.theme.cool.handsome.apk
yio.tro.vodobanka.apk
yowhatss.com.tiita.apk
za.co.soteriatenant.apk
zdravei.bg.apk
zicooo.farmmer.apk
zonair.com.apk
zway.astran.mobile.apk
com.pixallis.pixallis.apk
com.pixelingandfun.catphotographypixel.apk
com.plusone.launcher.silhouette.tree.man.theme.apk
com.pm.yojana.apk
com.polygonattraction.universepandemicee.android.apk
com.polyright.PaymentTerminal.apk
com.popilstudio.pianoeasytiles.apk
com.popsiclestickgames.eiko.apk
com.popularit.victoriawinecellar.apk
com.porto4ageing.frailsurvey.apk
com.portvancouver.eHub.apk
com.postema.ar9am.recoo.apk
com.poultryperformance.harunrashid.apk
com.powerd.cal.apk
com.powerd.cleaner.apk
com.powerd.rec.apk
com.powerful.cleaner.apk
com.praviFisheriesabc.apk
com.prime.brazucaplaypro.apk
com.princess.Equestria.girls.Eps.apk
com.princesspink.cleaningroom.apk
com.prinex.sic1013.apk
com.prison.escape.surviva.apk
com.pro.fot.mar.kid.apk
com.proaction.paytips.apk
com.proappstu.idwallet.apk
com.prooally.Mpspine.apk
com.propertylenesepahlezarurjaanleye.kaps.apk
com.prudent.broking.apk
com.PSNAMC.mobile.apk
com.psychsurveys.psychsurveys.apk
com.pts.tracerplus10.apk
com.public.domain.movies.apk
com.Public.Fawaid.Block.Puzzle.Classic.apk
com.pulgarapps.cancionesparapapa.apk
com.pulgarapps.lithuanianradiostations.apk
com.pulgarapps.radiocanal95.apk
com.pulpsoft.configurateurcelioGP.apk
com.putih.batshulwalimahhukumnikah.apk
com.putih.latahzanbukumotivasi.apk
com.putih.sholawatsyirpujipujian.apk
com.puzzle.jigsaw.games.lordGanesha.apk
com.puzzle.puppiespuzle.dogs.puzzle.jigsaw.apk
com.puzzlegamesfree.blockpuzzleice.apk
com.puzzleonly.rollersplatcolor.apk
com.pyramids.band25.apk
com.qagames.itzygarden.apk
com.qdevelop.rush.run.apk
com.qihoo.security.apk
com.qiyogame.android.game.tournaments.paigow.apk
com.quierocasa.qcvr.apk
com.quilivorno.apk
com.quransurah.sahriyarBD.apk
com.quvideo.slideplus.apk
com.qvnjbt.mmdbcs.apk
com.ra2i7a.kariha.apk
com.rachittechnology.centralexciseActRules1944.apk
com.rachittechnology.SEBITakeoversRegulations.apk
com.radioamfmfreeunitedstatesonlineradio.radioklbnlabuena1019fmusradioapp.apk
com.radioEEUU.KLOSROCKRADIONEW.apk
com.radiofreeonline.danceradiofmspain.apk
com.radiogratuite.radiosestacioneschantefrancemusic.apk
com.RadioLosAndesHuamachucoRadioGratis.estacionesgratisdeperu.apk
com.RadiosFree.locafmlatinogratisfmkostenlos.apk
com.radiosonline.radiocroatiafm.apk
com.radiowallpaper4k.Country105Calgary.apk
com.radiowallpaper4k.SRF1RadioAppOstschweizCH.apk
com.radiowallpaper4k.SublimeFMRadioNL.apk
com.rahul.darugiahimou.apk
com.rainmen.rainalertz.apk
com.rainsoft.gelinlikmodelleri.apk
com.raisekg.princesskitchen.apk
com.raja.jobsandbooks.apk
com.ramadanjadid.ad3iyaramadaniya.apk
com.RamayanNepali.ramayan.apk
com.randa.started.apk
com.ranjank_siwan.Subsidy_Gas.apk
com.rapedia.Tilki_Aleyna_offline.apk
com.rapidaoapp.apk
com.rasan.card.apk
com.raszopg.randungeon.apk
com.ravenna.notizie.gratis.apk
com.rbgkeyboard.lighting.apk
com.rcdevs.auth.apk
com.readersz.www.AimaleQurani.apk
com.real_piano_piano_keyboard_2019.piano.keyboard.apk
com.realitylabs.android.mobile.app.cocofarmanimalssoundsnewversion.apk
com.recipefortakjiliftar.oemahwangi.apk
com.recorder.callauto.apk
com.recordscreen.videorecording.editor.apk
com.red.rose.flowers.theme.apk
com.redcouch.medicascientific.apk
com.referalties.RadioGhazals.apk
com.renerana.de.apk
com.reowoitsolution.jaypeeselearning.apk
com.resep.ikantongkolbenar.apk
com.ResepAyamTeriyaki.azzamapp.apk
com.resepsate.amanahdevtech.apk
com.resonance.lionwallpapers.apk
com.restajet.pizzakingdoncaster.apk
com.restajet.poshcharcoaldoncaster.apk
com.restart38.it.LogoDetect.apk
com.rgs.Deer.run.runner.running.survival.subway.surf.rush.endless.simulator.freestyle.temple.free.jump.infinite.city.jungle.kids.crazy.apk
com.rgs.Girl.run.runner.running.survival.subway.surf.surfer.rush.endless.simulator.freestyle.temple.free.jump.infinite.city.jungle.kids.apk
com.richman.richmensgolf.apk
com.ringringx.cherlloydmusichot.apk
com.ringringx.christinaperrimusicmaster.apk
com.ringringx.skylargreymusichot.apk
com.ringtones.elvisgreatesthits.apk
com.ringtonesidol.troyesivanhotnew.apk
com.riti.eLocation.apk
com.robotis.iot.apk
com.roboxy.horsesound.apk
com.rocket.tools.clean.antivirus.master.apk
com.rockgamers.helix.spiral.jumper.ball.rolling.bouncing.game.apk
com.roidsad.payamakramezan.apk
com.roidsad.TelegramVpn.apk
com.roligahashan.apk
com.romwe.apk
com.roncapua.spinandwin.apk
com.rose.butterfly.launchertheme.apk
com.rotate123.solostats123.apk
com.RPF.Railway_Exam.apk
com.rrj_psj.guru_gobind_sms.apk
com.rs.explorer.filemanager.apk
com.ryanrogersrealtor.app.apk
com.ryantoys.adventures.apk
com.s.crazydots.apk
com.safarifone.waafi.apk
com.safe500.neteyeIntel.apk
com.safety.handbook.apk
com.safetybadger.SafetyBadger.apk
com.sagagames.crime.spider.fight.hero.kill.action.apk
com.saiattack.prisonbomber.free.apk
com.salus.connect.solution.neotherm.apk
com.SalvatoriEngineering.LandCollector.apk
com.samapp.excelsms.excelsmslite.apk
com.sambedel.japan.today.apk
com.samskivert.mashups.pokeros.apk
com.SanalDershane38.TurkceDeneme.apk
com.sandy.infolowongan.apk
com.sandyverka.civilengg.apk
com.sangamone.apnakhatacorporationbank.apk
com.santaanahomes.stack.apk
com.Saplin.CPDT.apk
com.saripudin.puzzlejadulmantulclassic.apk
com.saripudin.thebatking.apk
com.sarnava.truthndare.apk
com.satellitedirector1.satellitefinder1.apk
com.satellitefinder.satellitderector3.apk
com.satt.satfinder.satellitefinder.apk
com.saudinews.nadaapk.apk
com.sautech.allprotectionprayer.apk
com.sb.Fish.apk
com.sb.Islam.apk
com.sb.Vulcan.apk
com.sbi.lotusintouch.apk
com.scannerbytectra.apk
com.schoolenews.stjohnsfisherps2261.apk
com.schoolenews.undercliffeps2206.apk
com.scnd.brahmkavach.apk
com.scrap.clicker.android.apk
com.screenrecorder.recorder.audio.videoeditor.apk
com.seaward_group.Rigel288Downloader.apk
com.secure.balconypassport.apk
com.secureceipt.apk
com.sed.newaztec.apk
com.selfcare.safaricom.apk
com.semnon.astrovfr.apk
com.senales.y.codigo.transito.colombia.app.apk
com.senani.awliya.apk
com.senani.namaz.apk
com.seoewebdesign.terremoto.apk
com.seorabby.MunichBeautifulplace.apk
com.seorabby.NewYorkDentalServices.apk
com.seorabby.NewYorkHotelbusiness.apk
com.SergeyIwanski.Tetronix.apk
com.setsly.bikewallpapershd.apk
com.setsly.eidgif.apk
com.seventyapps.gnaamgwlbka.apk
com.shadab.khatmeqadriya.apk
com.shaden.raseed.apk
com.shadinaga.OptoCharts.apk
com.shadowrun.classicsonic.apk
com.Shaidul.khatir.apk
com.shark.memecreator.apk
com.shashidar.golihole.apk
com.Shehiwat.Sari3a.Shahiya.Joudia.apk
com.shiny.dream.unicorn.apk
com.ShoelaceTutorial.rahmaAPK.apk
com.ShootFruitSweetCrush.ShootFruitSweet.ShootFruit.SweetFruit.fruitbubble.fruitbubbleshooter.Sweet.fruit.bubble.apk
com.shopgate.android.app18046.apk
com.shopgate.android.app30379.apk
com.shoplist.shoplist.apk
com.shopping9944.attitude.apk
com.short.surah.apk
com.shoutcast.stm.bomsamaritano.apk
com.shoutcast.stm.camaradesaojosedatapera.apk
com.shoutcast.stm.estrelafm.apk
com.shoutcast.stm.garagemx.apk
com.shoutcast.stm.radioalvoradabrasil.apk
com.shoutcast.stm.radioatalaiasc.apk
com.shoutcast.stm.radioativa.apk
com.shoutcast.stm.radioimperialpotosi.apk
com.shoutcast.stm.radiomanancialpastorney.apk
com.shoutcast.stm.radioriodasostrasfmweb.apk
com.shoutcast.stm.radiosantacecilia.apk
com.shoutcast.stm.radiosaudeekilibrio.apk
com.shoutcast.stm.radiosintoniafina.apk
com.shoutcast.stm.sensacionbolivia.apk
com.shoutcast.stm.somtranzamerica.apk
com.shoutcast.stm.webradioestacaodoforro.apk
com.shy.bowling.ball.league.score.keeper.swipe.curling.hook.apk
com.si7awd.matbakh.apk
com.sig1629ds78.MTEST.apk
com.SilhouetteFacePaintingIdeas.suciyanti.apk
com.sim.monster.destruction.offroad.apk
com.SimonGames.RotFly.apk
com.simplemade.tictaclogic.apk
com.simplidots.mobile.apk
com.simulator.prison.apk
com.sirenixstyle.superstar.apk
com.siri.za.mapenzi.apk
com.siy.flick.golf.rivals.simulator.hole.revel.miniature.glove.apk
com.SK.SnowSlide.apk
com.sketchware.beginnersguide.apk
com.skydive.enmexico.apk
com.skyras.agyaat.apk
com.skyray.nazalat_amaken.apk
com.slendersmanchat.scaryvideocalls.apk
com.SlidePuzzle.apk
com.SmallBathroomDesignIdeas.andiapps.apk
com.SmallHouseFloorPlans.andiapps.apk
com.smart.photomath.calculate.microblink.calculator.apk
com.SmartAlmatyCC.Mobile.apk
com.smartfren.modem.wifi.mylink.apk
com.smood.capocaccia.apk
com.smt.smtafrica.apk
com.smtk.hejumper.apk
com.snapbyte.brokenscreenwallpapers.apk
com.snmstudio.neonbouncer.apk
com.snpentertainments.QuickTap1to50.apk
com.socialsharingllc.oldtown.apk
com.softsolutionsams.AmazonPrimeOffers.apk
com.softuniverse.english_story_learn_english_audiobooks.apk
com.softwareline.barbier.apk
com.sonca.echoTab.apk
com.sookaap.smhoussam.apk
com.soundeffect.voicechanger.apk
com.space.cute.kawaii.theme.apk
com.spapian.edimubarakwallpapers.apk
com.spapian.womenstyleblazer.apk
com.sparkling.red.heart.apk
com.speech.alllanguage.translate.apk
com.speedsoftware.explorer.apk
com.spikerapp.wxrt93radiousachicago.apk
com.spiritgamess.vegetablesandfruitscoloring.apk
com.spookyhousestudios.progressbar95.apk
com.sporttoday.apk
com.Squadlogodesign.Andrijaya.apk
com.srd.school.apk
com.srpinfosoft.sketchphotoeditor.apk
com.ss.android.ugc.boomlite.apk
com.ss.carrompro.apk
com.stack.crushball.apk
com.staffbase.audibrussels.apk
com.staffbase.brose.apk
com.staffbase.deutzonline.apk
com.staffbase.haerdtner.apk
com.staffbase.manor.apk
com.staffbase.nhcgo.apk
com.staffbase.refractories.apk
com.staffbase.rosskopfpartner.apk
com.starfinanz.mobile.android.bwpushtan.apk
com.starfinanz.smob.android.sfinanzstatus.apk
com.starmods.liverymodbussidlengkap.apk
com.steelpac.contractor.apk
com.stovestack.appmanager.apk
com.strirogvupchar.kaps.apk
com.strong.love.launcher_paris_live.apk
com.strongnweakur.swvpur.apk
com.studio.galaxywars.apk
com.studio.weather.forecast.widget.radar.apk
com.studiocyclingid.apk
com.subway.spider.kids.apk
com.successstf.flag.colorbynumber.pixel.apk
com.sudan.news.app.apk
com.summerseger.fatimahhalilintartriviagamedua.apk
com.summerseger.jefrinicholtriviagame.apk
com.sunpaglistatus.shayari88.apk
com.superbox.aos.jewelsfairy.apk
com.superclean.speedbooster.clean.apk
com.survtapp.apk
com.sweetpeen.random.apk
com.sweetselfie.insta.square.vepa.editor.apk
com.sweetsweetmusic.freetubeplayer.apk
com.swings.privacysecurity.apk
com.syrinxwa.main.apk
com.system.xsix.apk
com.taalom.khiyataapp.apk
com.tabbt.app.apk
com.tabletmessenger.apk
com.tag.mobile.tournaments.io.apk
com.tagames.AR.Remotecontrol.Spaceship.UFO.apk
com.tan.relic.runway.apk
com.tapfun.puzzleblock.woodpuzzlegame.apk
com.tarainstitute.bank.apk
com.taranto.notizie.gratis.apk
com.tarekmongy.FlappyCrush.apk
com.tbkh.ramadan.apk
com.tcllogistics.apk
com.tech2gyan.ccc.apk
com.techgururajat555.PUC_CERTIFICATE.apk
com.techi.Travelocar.apk
com.techuseapps.Computer_Short_Cut_Keys.apk
com.tecworks.virtualcomicfree.apk
com.tekxudus.game.fruitcrush.apk
com.telebehisoftware.biggest.apk
com.Telugucalendar2022.Telugucalendar2022.apk
com.tembac.nothingClicker.apk
com.tenapps.rocketrise.apk
com.Terjemah.bidayah.apk
com.ternakayambroiler.adeknata.apk
com.terusin.monsterbattledefensenu.apk
com.testa06.stickers.apk
com.testnash.room1.apk
com.texashomesandland.stack.apk
com.TextVoice.TextVoiceG.apk
com.tgs.FlashSuperhero.SpeedStar.apk
com.tguru.no.apk
com.the3daction.Occ25.apk
com.theboss.radiobethelperuenvivo.apk
com.thegameslink.offroad.hill.apk
com.theidfactory.app.ftl.apk
com.theidfactory.app.sjy.apk
com.theme.studio.fantasy.eagle.apk
com.themediahouse.share.stylish.fonts.text.socialtool.apk
com.themelauncher.butterfly.apk
com.themelauncher.cartoon.cow.apk
com.themostbeautifularabicpoetry2.app.apk
com.thenexttitan.apk
com.TheProgrammer.RGBColorDetector.apk
com.theresanguyn.onmyway.apk
com.TheUniversalApp.apk
com.thinkyeah.galleryvault.apk
com.thirdwire.sf.attack.android.apk
com.thunkable.android.annaritavitali5.ANNARITAVITALI.apk
com.thunkable.android.aslammehar75.Rajasthan_History.apk
com.thunkable.android.questafun.ThermoPhysics.apk
com.ticker.pickup.truck.apk
com.tieupventure.tieupfarming.apk
com.tigerqueen.marathi_english_grammar.apk
com.tiltangames.bridges.apk
com.TimeMarkerMobile.PinholeOrange.apk
com.timesmusic.gippygrewalpunjabisongs.apk
com.timestamp.camera.promod.apk
com.timuzgames.devilsride2.apk
com.timuzgames.stuntmaster.apk
com.tint.apk
com.tintumon.comedy.apk
com.tks.koruma.apk
com.tntravenapps.catanddogsounds.apk
com.tntravenapps.sonnerieschevaux.apk
com.tobiidynavox.beam.apk
com.tokmak.forestarcher.apk
com.tomico.wheeliechallenge.apk
com.tonosdepoliciasgratis.apk
com.topapp.livery_shantika_shd.apk
com.topcleaner.booster.apk
com.tr.aliakgun.SayisalLotoCarki.apk
com.trakm8.fleet.prime.apk
com.trans.free.translate.apk
com.Transfer.fileshareguidezaiid.apk
com.transfercar.TransfercarDriver.apk
com.transfershare.sendapp.debug.apk
com.transsion.phoenix.apk
com.transsion.phonemaster.apk
com.transsion.XOSLauncher.apk
com.travelgo.bookingapp.apk
com.tribes.navajo.apk
com.trondigital.textswag.apk
com.TTA.BNAC.apk
com.ttdapp.apk
com.tubeb.apk
com.turkeystudio.boitinhyeuchinhxac.apk
com.TurkoGame.MayinliYol.apk
com.tv.de.honduras.apk
com.tv.de.salvadorena.apk
com.tvn.app.smartnote.apk
com.twin.apk
com.twincitieshomes.stack.apk
com.twipemobile.dsmobile.apk
com.twodtwob.coloring.pixels.apk
com.tye.teexpress.apk
com.uapps.dehalakshana.apk
com.uc.browser.en.apk
com.ududdevs.Avocadoup.apk
com.ulaygyi.ulaygyimusic.apk
com.ultimatedesigns.poweramp.skins.darkminimal.apk
com.ummundi.game.pinball.arcade.spaceball.galactic.apk
com.unifour.pop.corn.factory.apk
com.uniquepublishing.colaistebhridecarnew.apk
com.uniquepublishing.stlukesschool.apk
com.upsc.insightsonindia.ias.apk
com.uptodate.android.apk
com.usatvradio.apk
com.usdtoeuro.apk.apk
com.utamu.zaidi.apk
com.v2.africallshop.apk
com.valor.mfc.droid.mobile.apk
com.varunpur.objectivetest.apk
com.vbv.instalike.apk
com.vecontodo.radioaruba.apk
com.vecontodo.radiogm.apk
com.vecontodo.radiojinglemaker.apk
com.vecontodo.radiokollasuyo.apk
com.versummaterials.versumcentral.apk
com.vervelogic.snakemania.apk
com.vesselss.atelieh.apk
com.viaviapp.cmmobile.apk
com.videostar.videostarvlog.apk
com.vidmix.app.apk
com.vimotech.princesse.coloring.book.apk
com.violet.moon.butterfly.theme.apk
com.vipapps.radio.grey.senegal.apk
com.vistechprojects.millimeter.apk
com.visual3dscience.earpro.apk
com.vivahkegeet.kaps.apk
com.vmsoft.radiostream.cristalfm.apk
com.vmsoft.radiostream.fmdelcerro911.apk
com.vmsoft.radiostream.radio911.apk
com.vmsoft.radiostream.radioamistadformosa.apk
com.vmsoft.radiostream.radioplaya.apk
com.volley.slamdunk.apk
com.vp.priyankachopranewhdwallpapers.apk
com.vtrump.qingqing.apk
com.w_9796429.apk
com.wahiba.bubbleshooter.apk
com.wAlbumMusikdanLayananMasDarmadi_9717585.apk
com.walkthelot.qalerts.lite.apk
com.walldecorationideas.apnurapp.apk
com.wallpaper.hai.christmas2_43.apk
com.wallpaper.hai.iPhoneXS.apk
com.wallpaper.sam.tim997.edge3.apk
com.wallpapers_and_backgrounds_hd.rainbow_color_wallpaper.apk
com.wallpapers_and_backgrounds_HD_2019.watermelon_wallpaper.apk
com.wallpapershop.molidnaby.apk
com.WallpapersS10.GalaxyS10Plus.Note10.apk
com.wanderson.gveicular.apk
com.wandio.CreditInfo.apk
com.waroengdeveloper.drawlimbs.apk
com.wasafat.tacos.recipeDelice.apk
com.waslaislamiya.Kalitmatislamiya.apk
com.wAstratosAstrologyzodiachoroscope_9680224.apk
com.water.mancalabestboardgame.apk
com.wavegames.bitmango.oneline.stroke.draw.x1line.apk
com.wawoo.gunfiredefense.apk
com.wawoo.snipershootwar.apk
com.wBeppoestudiomusik_9368377.apk
com.wCandyForest_9675896.apk
com.wCHANNELITN_9705307.apk
com.Weare.ssc.note11pro.samsungnote11pro.themes.fr.apk
com.weather.livetoday.apk
com.websitemaker.app.apk
com.WeedWLPP.apk
com.weightandbmi.apk
com.wFishingBeta_9474714.apk
com.wFlyppi_9773958.apk
com.wFREEAppCreatorCreateAppsforAndroidwithoutCoding_8449142.apk
com.wGarePodistiche_9103847.apk
com.whats.can.tools.apk
com.whatsapp.apk
com.white.space.tiger.apk
com.whiteclouds.birthdaycakegallery.apk
com.whiteclouds.blousewithmirrorworkgallery.apk
com.whiteclouds.coupletattooideagallery.apk
com.whiteclouds.curtaindesignsgallery.apk
com.whiteclouds.diychristmasdecorationideagallery.apk
com.whiteclouds.indianbridalhairstylegallery.apk
com.whiteclouds.kitchendesigngallery.apk
com.whiteclouds.mehandipeacockdesigngallery.apk
com.whiteclouds.salwarsleeveideagallery.apk
com.whiteflower10001.Single_Deposit_Savings_Calculator.apk
com.whrg.mobile.apk
com.wideapps.summercem.apk
com.wideopenwest.ultratv.apk
com.wiley.jas.cssc.apk
com.wiley.jas.dvdy.apk
com.wiley.jas.jcom.apk
com.wiley.jas.jmrs.apk
com.wiley.jas.jnc.apk
com.wiley.jas.sji.apk
com.winballs.apk
com.windev.martialarts.kungfu.apk
com.wIndiaTravelForum_9731441.apk
com.wInteractClubPitesti_9717187.apk
com.winterso.markup.annotable.apk
com.wipplon.photo_editor_santaclaus.apk
com.witc.mobile.apk
com.wJainsCarShoppe_9520377.apk
com.wjypdq.nbzrtx.apk
com.wKirpikMarket_6181964.apk
com.wLebanonDating_9445101.apk
com.wMagicalBal_9689600.apk
com.wmkids.wifi.apk
com.wMonirITVillage_9764205.apk
com.wMoNMusiCSTudiO_9465723.apk
com.wMrRARE_9703546.apk
com.wonder_sistemas.probusm2.apk
com.wooggames.brainformonstertruck.apk
com.wordoftheday.en.apk
com.wordscrossy.scape.holiday.free.apk
com.workinfield.apk
com.wpaidera_9717505.apk
com.wPaynet_9855520.apk
com.wProphet_8739416.apk
com.wrdsomali.engSomali.apk
com.wsahadesigncentre_10040777.apk
com.wSAIHMorelia_9872627.apk
com.wScientificCalculator2020_9448670.apk
com.wSDDMAPP_9803303.apk
com.wSupperBag_9735598.apk
com.wta.winnertakesall.apk
com.wTAPTAPFUTBOL_9980663.apk
com.wTEKO_9724801.apk
com.wtfuture.weather.forecast.apk
com.wTheMagic8Ball_9580473.apk
com.wThePoemsofWilliamBlakeFullBook_9508311.apk
com.wTOKAFM_9746435.apk
com.wTruthOrDare_9627658.apk
com.www_rishabhtomar92.credit_card_all.apk
com.xavia360.unicornfoodschef.bakery.game.apk
com.xbrowser.play.apk
com.xeniasuite.laundryapp.apk
com.xicalcoapps.radiocoatanguatemala.apk
com.xioami.redminote5.wallpaper.redminote5pro.walllpaper.apk
com.xorfocus.apk
com.xpertsolutions.mastersoldier.apk
com.xstore.scanner.doc.pdf.image.jpg.jpeg.png.camera.converter.creator.apk
com.xstudio.cool.flashlight.apk
com.xyz.irjjo.apk
com.Yaal.YaalMedia.apk
com.yashgco.saebtabrizi.apk
com.yashgco.sherforoughf.apk
com.yellow.shiny.star.apk
com.ynvapps.cineringtones.apk
com.ynvapps.ringtonebaladas.apk
com.ynvapps.turkishringtones.apk
com.yoj.carparking.sim.drparker3d.apk
com.Younka_Kuraa.apk
com.YourCompany.PhuQuoc.apk
com.yourdesignsapp.naijafashionhive.apk
com.yousab.serviceprovider.apk
com.yoyotechnicals.capvar.apk
com.yuvrajjain77.Mixtarka_Translator.apk
com.z_jouahi.laboiteeee.apk
com.zaibiminegamescraft.road.building.city.constuction.highway.simulator.apk
com.zakarbook.tabsitlhayat.apk
com.zakaria_houssam.smartsound1.apk
com.zakirfromdhaka.Dengue_Chikungunya.apk
com.ze.android.apk
com.zepenterra.consultaperu.apk
com.zeroapp.kareena_kapoor_wallpapers.apk
com.zerogravity.booster.apk
com.zico.becuteselfiecamera.apk
com.zozaze.cube3dphotolivewallpaper.apk
com.zuccherina1386xx.supercars.apk
com.zzkko.apk
como.saber_con_chatea.mi_pareja.apk
comp.hafid.astra2tv_radio.apk
crazygames.games.hr.apk
cz.pria.jelinek.chriby.apk
cz.psencik.com.android.contacts.apk
de.auerswald.pbxcontrol2.apk
de.booknapp.aldi.meerjungfrauanziehstickerspass.apk
de.cobra.cobraCrmLeadApp.apk
de.handball4all.sbo.apk
de.idealo.android.apk
de.kostenlose.musik.app.apk
de.lupine.app.universal.apk
de.raphaels.flyman2.apk
de.schrader.TPMSEuroShop.apk
de.soerbgames.rocketscience.apk
de.WDR.DerElefant.apk
de.Yass.X_Akkadian_D.apk
denuncias.caribe.guatemala.apk
dev.saifvpnlite.net.apk
dimm.unck.shield.apk
dimmm.pol.golem.apk
dk.area9.lssuite.apk
dk.cavemen.digteroglandskab.apk
dk.sydenergi.forbrug.apk
dliflc.hs2.korean2.apk
doriox.digiclocklivewallpaper.apk
dp.and.status.dpandstatus.free.app.apk
dynamicweb.DYNAMICWEB.apk
edu.utah.em.uheadsup.apk
edu.vanderbilt.redcap.apk
eff.clean.crush.apk
efisat.cuandollega.smpFormosa.apk
electricmachicne.diag.shafai.apk
es.estudionemo.app.testnacionalidadccsegratis.apk
es.nitax.LRDsidustaxi4you.apk
es.oregoncomercial.cualtisregistrojornada.apk
es.psichat.psichat.apk
eu.dunavnet.tagitsmart.android.apk
eu.dwayneselsig.vastenavendbuddie.apk
eu.ecs.droid.sonarpatrol.apk
eu.gls_group.mobile.consig.apk
eu.pixeltech.mobilephotokiosk.apk
eXsolut.eXsolut.TeamOne.apk
exustus.drift.game.car.online.hjulh.apk
face.natural.white.apk
face.transformation.gender.changer.editor.apk
ffdbarbosace.turbonet.apk
fi.ilp.app.apk
flex.max.apk
flipa.video.gram.apk
fm.castbox.audiobook.radio.podcast.apk
fr.deluca.philippe.MorningSpank.apk
fr.infinicab.app.apk
fr.myappgh.app.apk
fr.okteo.eyebreed.apk
fr.pleiades.ror.apk
free.Gps_Maps.apk
free.toto_4d.app4dailylife.com.apk
free.unblock.proxy.unlimited.super.turbovpn.apk
freefree.ludo.game.ludogame.apk
game.finistcom.geotaktika.apk
gamesclan.smash.hit.pyramids.apk
gaursolutions.zerogravityrn.apk
gg.legion.Legion.apk
go.sms.pro.theme.pink.zebra.apk
gold.ndour.gdour.piano.music.apk
gov.ny.its.Veterans.apk
guru.telematics.mobile.droid.tract.v2.apk
happpysam.draughtssam.freesam.apk
herts.antibiotics.apk
hicaltech87.rast.runningbasedanaerobicsprinttest.apk
hoostcom.correio2.apk
hoostcomv2.novafma4.apk
id.carajitu.buatwanita.senang.apk
id.kuringdev.popjawa.apk
ie.emovis.m50quickpay.apk
iEdu.ma.BLSDlj.apk
imm.com.ems.apk
info.sima.sgapod.apk
info.ytc.hchoice.apk
instake.repost.instagramphotodownloader.instagramvideodownloader.apk
io.cordova.myapp8d7f1e.apk
io.cordova.myapp57c2f3.apk
io.cordova.myapp27582f.apk
io.cordova.myapp699656.apk
io.cordova.myappca4aab.apk
io.cordova.myappe6e2ae.apk
io.hindishayaripx.apk
io.kodular.ak2969188.DilKiSayri.apk
io.kodular.aknycc.MM.apk
io.kodular.ayeshajaveed880.Divergence_Trading_Strategy.apk
io.kodular.beinfootball.stories.apk
io.kodular.bertiectozer.Satorras_music_app.apk
io.kodular.bmkbmk767.HairFall.apk
io.kodular.bongtech2k18.PPF__Calculator.apk
io.kodular.ck8709683.Rag.apk
io.kodular.davidhrenn.Destiny.apk
io.kodular.delsonpsilva.ESPERANCADEPICOS.apk
io.kodular.drpeterramsis2007.Arshy_Angelos.apk
io.kodular.ghantewadswap.BiharPSIbharti.apk
io.kodular.guddupasi7.PDFBook.apk
io.kodular.hamdardboparai90.gurugobind.apk
io.kodular.hmajhi98.Bank_Code.apk
io.kodular.hussain_ali_uic.JanCartoon.apk
io.kodular.instrulyricsindia.qrcode.apk
io.kodular.j_hassan150.mathematicsformula.apk
io.kodular.jacki007k.Register_Mobile.apk
io.kodular.jimchen0203.drink_simple_2.apk
io.kodular.jimchen0203.forklift_simple_2.apk
io.kodular.jorge_carvalho1919.PVDTELECOM.apk
io.kodular.kriteshjib.Mauritius_Hindu_Calender2.apk
io.kodular.leomarf4.doparty.apk
io.kodular.mdbabul2787.kazi_nazrul.apk
io.kodular.mdraiha789.The_Ketogenic_Diet.apk
io.kodular.mohitkalwani1.maps.apk
io.kodular.mplgmg.sihina.apk
io.kodular.mtgaros.calculadora_clip_multi.apk
io.kodular.omp83187.StylishText.apk
io.kodular.ourservices119.secondyearalltextbooks.apk
io.kodular.pedrocosta_rumbora.tv_padre_cicero.apk
io.kodular.premneupane444.A_Browser.apk
io.kodular.risingstarkhagesh.status.apk
io.kodular.rohitredhu20891.MCQARENA090419.apk
io.kodular.rpatekar03.BILLIONAIRES.apk
io.kodular.samiu8336.Gold_Rate_India.apk
io.kodular.talasheditor.Bornomala.apk
io.kodular.teketelegenie.Constitution_de_lAlgerie.apk
io.kodular.vipindmbs.Dhan_Laxmi.apk
io.kodular.vishwatechlogic.KUD_UG_NOTES.apk
io.kodular.xaifist01.Braum.apk
io.lambus.app.apk
io.neocles.bestseller.ns.apk
io.neocles.puma.ns.apk
ir.android.tang.apk
isoenterprise.appcremer.apk
it.alessandrolarocca.nikitalk.apk
it.atm.appmobile.apk
it.jiki.brc.italtherm.apk
it.libemax.timbratricemobile.apk
it.panjer.vaarbewijs.apk
it.topgraf.mobile.olis.apk
jekpro.platform.headless.apk
join.tafsiralahlamibnsirineenarabe.egyptetafsirala7lamnew.apk
jp.co.astrale.koyomi.apk
jp.co.osakafavorone.apk
jp.dividual.steps.apk
jp.gr.java_conf.akihiroxxx.suizokukan.apk
jp.pioneer.cyclesports.devicecontrol.apk
karel.amozesh.parafinn.apk
karuta.hpnpwd.wasuramoti.apk
kate.apktesttest.extradors.apk
keyboard.theme.classic.color.fluorescent.apk
keyboard.theme.cute.dogs.pink.apk
keyboard.theme.golden.glitter.butterfly.sparkle.apk
keyboard.theme.graffiti.headphone.music.apk
keyboard.theme.k820013426.apk
keyboard.theme.k820013764.apk
keyboard.theme.k820015059.apk
keyboard.theme.k820015506.apk
keyboard.theme.k820015766.apk
keyboard.theme.k820015780.apk
keyboard.theme.k820016019.apk
keyboard.theme.k820016305.apk
keyboard.theme.k820016334.apk
keyboard.theme.k820017171.apk
keyboard.theme.k820017384.apk
keyboard.theme.k820017397.apk
keyboard.theme.k820017478.apk
keyboard.theme.k820017540.apk
keyboard.theme.k820017552.apk
keyboard.theme.k820017718.apk
keyboard.theme.k820017728.apk
keyboard.theme.k820017922.apk
keyboard.theme.k820018347.apk
keyboard.theme.k820018375.apk
keyboard.theme.k820018519.apk
keyboard.theme.k820018619.apk
keyboard.theme.k840001556.apk
keyboard.theme.lovely.panda.flower.apk
keyboard.theme.neon.heart.love.colorful.apk
keyboard.theme.pink.rose.gold.silk.luxury.apk
keyboard.theme.rainbow.unicorn.sketch.apk
klwp.digmotmag.ssd.apk
knsoft.co.kr.tk.gymgenius_kids.apk
kr.co.wbg.dental.apk
labmob.islamibilgiler.apk
leon.android.chs_ap_dap612.apk
leyi.riseofdragons.apk
livery.skin.bus.shantika.arjunaxhd.apk
ma.tenyear.challengewallapp.photoedit.apk
ma.youm7.app.apk
man.workout.abs.fitness.loseweight.apk
map.metro.Graz.Tram.Bus.apk
md.appmobile.apk
me.dme.SantaBibliaNVI.apk
me.edu.HolyBibleAMPC_English.apk
me.edu.HolyBibleERV_English.apk
me.edu.HolyBiblePHILLIPS_English.apk
me.jmh.authenticatorpro.apk
me.perkd.apk
mel.mitsapp.png.news.feeds.ky.apk
men.barbestyle.photoeditor.apk
menion.android.locus.apk
microinvest.AxisCloud.apk
mkisly.backgammon.plakoto.apk
mkisly.backgammon.tawla.apk
mkisly.checkers.damas.brazilian.apk
mkisly.checkers.shashki.poddavki.apk
mkisly.damasi.apk
mkisly.icheckers.apk
mobi.androapp.diaspordc.c8847.apk
mobi.androapp.nalinididiji.c5927.apk
mobi.androapp.providenceapps.c6281.apk
mobi.androapp.providenceapps.c6619.apk
modernArt.DiySchool.apk
music.rock.roll.volbeat.classic.apk
mx.com.mcmtelecom.symphonyucone.apk
my.policytrackers.apk
my.Ringtone.free.apk
navratriphotoframeeditor.photocollage.garbaphotoframe.apk
naya.oms.mega.smarttrade.apk
net.battkoora.liveeap19.apk
net.dinglisch.android.appfactory.apk
net.doaa.ramadan.YLG.apk
net.e_creativity.mutoon.apk
net.intellitool.phonecooler.cooldown.cpu.apk
net.justrecharge.uaepos.apk
net.ks.ps.plorer.apk
net.parlaperme.ppm.apk
net.quranradio.ayoub.apk
net.roamler.apk
net.TeamDesk.MobileApp.Droid.apk
net.votervoice.mobile.apk
net.wallpaperslovehd.devboxis.apk
net.webmachinist.gradeslopedropcalculators.apk
net.youssefbrouk5.livre.medic02.apk
new.flosdjj.mixer.apk
nic.rice_ipm.apk
nic.testdemo.apk
nl.appeee.apk
nl.archie.apk
nl.mediatastisch.electraapp.apk
nl.mijnbezorgapp.kid_819.apk
nl.primareclame.rebeccaradio.apk
nl.rabomobiel.apk
nl.rubus.utopia.dashboardapp.apk
nl.vwe.atc.apk
nl.zygomatic.triplemahjong2.apk
no.infotjenester.handbook.apk
no.iwmac.alarmhandler.apk
no.Septemberbi.Seebrite.Retail.Mobile.apk
nova.all.video.downloader.apk
og.math.best.apk
org.decat.tig.apk
org.GACHALIFE.apk
org.houstonmethodist.geofundo.apk
org.kx9s.greektomelite.apk
org.MinimalWallpapers1234.apk
org.NairIPLPredictor.apk
org.ocean.reader.apk
org.qtproject.example.neodriver.apk
org.simple.clinic.apk
org.simple.clinic.staging.apk
org.stgeorge.bank.apk
org.wZhunurain_9697930.apk
partl.workinghours.apk
peachkwgt.pack.kustom.apk
phapps.apps.manabou.apk
photo.collage.editor.photo.shapecollage.textcollage.friendsphotocollage.relationship.apk
photo.pe.shayari.likhne.wala.app.free.apk
photoeditor.layout.collagemaker.apk
pk.imamali.asghriya.apk
popcorn.neetflixx.freebooxmovies.apk
prince.jewellery.apk
pro.capture.screenshot.apk
pt.ama.autenticacaogov.apk
putio.client.android.apk
qr.barcode.reader.scanner.tool.apk
r2i.EnContacto.Android.apk
racko.jugevoie.apk
rb.checkers.damas.apk
recuperar.cuenta_eliminados.cuenta_borradas.recuperar_apagadas_cuenta.apk
redfox.app.ergaajaalala.apk
redfox.daily.bible.verses.apk
reka.benny.apk
renz.javacodez.vpn.wisvpnofficial2.apk
ringtone.maker.mp3.cutter.audio.apk
ro.dvaduva.coduripostale.apk
ru.gamingapps7.crushdiyslimesimulator.apk
ru.hypnoinductor.apk
ru.medcomtech.mkb10.apk
ru.mom.punkt.apk
ru.strategy_games.worldwar2.apk
saeed.darmane.kamar.dard.apk
salat_adan.prayer_time.egyptpro.apk
samsung.galaxy.edge.theme.apk
sargol.zaferan.apk
se.appfamily.coloring.dinosaurs.free.apk
se.appfamily.puzzle.super2.free.apk
se.flygbussarna.blue.apk
se.memrix.memrix.n18.apk
se.pengvin.smartorder.apk
se.sjofartsverket.viva.apk
sg.bigo.live.apk
shareedu.ManhalAndAlHarameenSchoolsRiyad.apk
sn.boss.android.vitfe.apk
sogol.sssaghf.khanne.apk
solitude.Media.Photo.Frame.Editor.Pro.apk
sorex.CLAUStrophobia.apk
spcm.christmasphotoframe.christmasphotoeditor.apk
sports.Billiards.Championships.apk
sports.Tennis.TableTennis.apk
spt.w0pw0p.cqk.gtm.apk
studio.liderfull.player.apk
studuo.images.swet.quotes.apk
sucontrol.universal.remotetvcontrol.apk
sweet.panda.cartoon.anime.apk
systemalottoresults.general_southafrica_lotto.apk
taskmessenger.tskmsgr.apk
tech.simpleapps.pokecalculator.apk
tetris.block.puzzlegame.woodblockpuzzle.apk
theme.golden3d.space.technology.apk
tool.pubg.gfx.apk
totomi.android.BombBombTetrisSquare.F.apk
tr.com.alyaka.alper.toddlersfunnyanimals.apk
tr.com.cogluyayincilik.mobile.apk
tr.com.ucel.mobil.apk
tw.com.baibai.hongfu.apk
tw.idv.tsaimh.nursec.apk
twimate.tweetdownloader.savetwittergif.twittervideodownloader.apk
ua.oleksandr.kotyuk.onstateexecutiveservice.apk
uk.co.piota.stgeorgesinternational.apk
uk.co.tsb.businessmobilebank.apk
ummufahmi.android.timeline_rasulullah.apk
us.satellitedirector.satdishpointer.satellitefinder.freefindersatellite.apk
uyg.dinigunvegeceler.com.apk
valer.apktest.diamond.apk
varicolored.sunflower.relied.apk
videodownloader.fbvideodownloader.facebookvideodownloader.videodownloaderforfacebook.apk
videoleapapp.editor.apk
vn.apppro.n10951.apk
vn.com.xechieuve.driver.apk
volu.pro.max.volumeboostermax.volumemax.apk
was.android.transfercompanion.apk
weighttrack.android.apk
wifi.kill.pro.apk
witchapp.destiny.online.apk
wnash.android.myRamadanTaqwin2016.apk
wood.puzzle.game.blockpuzzle.apk
word.search.connect.wordstacks.crossy.story.wordscapes.word.games.apk
wtfprod.fr.newsfreebox.apk
www.riteschool.net.apk
xyz.skata.indie.car.apk
yio.tro.antiyoy.android.apk
yokusabahan.hatiyangkausakiti.apk
yowgb.ywa.yowsapp.apk
yt.stamon.com.apk
za.co.betterlife.app.apk
za.co.lawtrust.enrolment.demo.apk
com.piponga.spacecordfree.apk
com.piratecardgame.pirategame.AOVEWDMXHMGGBIK.apk
com.pirpy.cercadistributorimetano.apk
com.pisome.linepics.apk
com.pitagorinesdroid.compartemesaave.apk
com.pjp.qvprep.english.grade5.english.lite.apk
com.pjp.qvprep.math.grade2.korean.lite.apk
com.pjwqo14262.tvalbaniainfo.apk
com.pkh.eazyviewdemo.apk
com.planeth.vabeastdemo.apk
com.platinumegg.KyubCrazyColor.apk
com.play.fr.apk
com.playdevx.barcelona.apk
com.playmob.rockpaperscissors.apk
com.playnlearnapps.eastergameskidstoddler.apk
com.plazaCentral.fupsion.apk
com.pmobile.ofiserg.apk
com.pocketmags.au.kitemag.apk
com.pogocarshare.apk
com.pointburst.rpark.apk
com.PolarWolfGames.Fortress.apk
com.polis.sharevideo.en.apk
com.polyglotmobile.vkontakte.apk
com.poolsidebedroom.lollipopbomb.apk
com.poopybird.game.android.apk
com.populace.alpinehelen.apk
com.populace.downtowncartersville.apk
com.populace.henrycounty.apk
com.popularwallpaper.firefly.apk
com.popularwallpaper.mountainfuji.apk
com.porcupyne.businessofcinema.apk
com.pothaapps.blur_photo.apk
com.povray.apk
com.ppkdev.bokdeng.apk
com.ppn.mp3.merger.cut.apk
com.ppn.virtual.DJ.apk
com.pr.mod33.apk
com.PrankCameraGhostDetector.apk
com.pratomrerk.aquariumtrang.apk
com.precisionpos.fanuccis.oldforge.apk
com.premiumbronx.mobile.android.apk
com.pressmatrix.handwerk.apk
com.prestosports.shenandoah.apk
com.prettygirlmedia.shinglesinformation.apk
com.primerworldapps.truthgame.apk
com.prinpla.eggtartfree.apk
com.prismamedia.superguiatv.apk
com.privategroupnetworks.blast.uwisconsin.apk
com.privatewriting.apk
com.prmc.modernhouseideas.apk
com.ProcessControl.SmellDetector.apk
com.programmingtunes.newsgermany.apk
com.proj.proj1.apk
com.project.matome.carrss.apk
com.prome.hartalnewsbd.apk
com.PromHairstyles.devoscar.app.apk
com.promi.jewellegend_gp.apk
com.promobulls.mragusa.apk
com.promoinside.youcomehere.apk
com.propaganda3.firestonewalker.apk
com.Protect_Utilities.Security_Lock.apk
com.proximus.blazeit.apk
com.pslmedia.olerai.AOVQZCQAGQAAYQHAHU.apk
com.punch.back.apk
com.pusateam.dragonmods.apk
com.puthiyamalayali.www.malayalammagazinesandnewspapers.apk
com.puzzlerbot.manvswoman.apk
com.pwmtech.aigiri_nandini.apk
com.pz.craftyMountain.apk
com.qchd.firetile.apk
com.qozgaming.mrh.android.apk
com.qpali.letsbefriendschat.apk
com.qryptal.verifydetailsauthenticate.android.apk
[truncated: 13,000 more rows]
