# Supplementary material for: Android malware detection method based on highly distinguishable static features and DenseNet
Source: PLoS One. 2022 Nov 23;17(11):e0276332. doi: 10.1371/journal.pone.0276332 (PMC9683612; doi:10.1371/journal.pone.0276332)
Supplement: S3 Data — (CSV) [file pone.0276332.s003.csv]

VirusShare_7e877329bf1bf07e4857d4a240fd1c1e
VirusShare_000db93ae6b67e6303e5b5b4839df016
VirusShare_000f3a904966dcffed17a965c183ba70
VirusShare_000fd1162b2a08ac72d2e927cb1d6c7a
VirusShare_00ab2b2baab744faa5981125065a849b
VirusShare_00b993d69e9f11daefa1cd8f9566c7ff
VirusShare_00b06091700cc61ef21b5d6af6614500
VirusShare_00c01c9ea63d4a09837fd60b8def9bff
VirusShare_00c4ccd7b6cc452300e513c3b7741ed2
VirusShare_00c63b32d939d4883e3613fd7c38c8cf
VirusShare_00ce938eccae95eec23baaa043ce21ef
VirusShare_00cf9d007b924a87c9f682bc29341838
VirusShare_00d2c95a5367f9f4705f82b8be330c60
VirusShare_00d5b8848b67183ea6ae56406a134361
VirusShare_00d5bc04828b0ecf31510d38946183ae
VirusShare_00d5c93f16be13df560e31bd9e733c85
VirusShare_00d0776a266198b7d62cf430f2f21010
VirusShare_00d50057803591f1378415c03333714d
VirusShare_00d964734455724cb9125663e77d7492
VirusShare_00db8734cdde937de0519fba22d6e276
VirusShare_00db95720e11aec410a52a9627bf7909
VirusShare_00dc6488391eea3bdb9dd267e96d3c7b
VirusShare_00e7fcbc79d42515c9aa13c7917fb852
VirusShare_00e6208134018632bb5c3b4df633fe37
VirusShare_00ee7abace8282dfd0bbe7d5ea5d3c5b
VirusShare_00f1a88d1b14cd9bbec3982ec783b588
VirusShare_00f33ec5f5bfb0ef1d0ab67e34111b16
VirusShare_00f51dcca346ef09239e9eb27a81ab26
VirusShare_00f97965f7ba1859f7e53e51858322d9
VirusShare_0a1a6dc44b78e5e59a186536e652bf63
VirusShare_0a1da0c1bf64fb391c479c84e53d447a
VirusShare_0a2b8a41b00a1d0f3d30ed6afe46eab1
VirusShare_0a2c22f54eeb6ff10282f4f9278f0121
VirusShare_0a2f28b63bb0793d5fdd3b62ef4c46b2
VirusShare_0a2f618e961c59acf122634ed385a974
VirusShare_0a3c8dbc0fd05239aac6a6cca6bba469
VirusShare_0a3cc4a3b49379b984681b65606262b1
VirusShare_0a3ff7f50963f0f016d3a6e4009b9430
VirusShare_0a5da9307fbcadf9e7132dd687a97f60
VirusShare_0a6a100f83175ad2a8ec9f32ddba64cb
VirusShare_0a7ba17a6096a47797fd1fda6c0aba3e
VirusShare_0a7e08d17a8b05a0e96ac630aa2fe3b5
VirusShare_0a9b44013b919a84b312922ae8dfe2fe
VirusShare_0a9d7da32cf6d7db5b6407321b673d3e
VirusShare_0a18aeff74e8edfe02c9467011485814
VirusShare_0a32e76295d3f7ce438ae7535316d7ed
VirusShare_0a44f6f58d78c520f88c945d0ef32316
VirusShare_0a59b0920d3f72359a746fe0c360e356
VirusShare_0a376a78841a3c6bac0a53f28eb01b69
VirusShare_0a544a64d7fc6a63c5a0517a09fb34b3
VirusShare_0a0652d2de93606c0e630963015cfe8c
VirusShare_0a769f549d830171dfe3d56ef23962bc
VirusShare_0a781f239af51b453fa305247ecbb08b
VirusShare_0a6924fd8012e8ef516ed14f90983441
VirusShare_0a7133cc1ea268d6c9d0929731069288
VirusShare_0a8027fea4712bf7bd655f18d10d5f51
VirusShare_0a18441c88503ca4a2db3be52a2feebe
VirusShare_0a687368cb34119e9be88268f71248b4
VirusShare_0a65771394247b50ddf1d77a7de4882c
VirusShare_0aa0bcc0777573f5ed2be847acfa746a
VirusShare_0aa3c2bf66d90941d74b0d832b0aa4e7
VirusShare_0aa6e8e562383b67245a6bdc802f6846
VirusShare_0aa017f8a9e219643e4ef06e402645ad
VirusShare_0aaa6d8dbc9df2504ed2ee166773e034
VirusShare_0aaae894a836a3fb4aa132a9707ce18f
VirusShare_0ab4f91dc45f859459542584a01d7f3c
VirusShare_0ab154baa85090c56734dcf6506948d7
VirusShare_0ab372b5d7df76cb14414525daf59243
VirusShare_0abb30b533c873e4440e3c8005896acd
VirusShare_0abc5f854b344a0f339fbc23930abc25
VirusShare_0abf458b5d85b868fddba1c6fc0a7b78
VirusShare_0ac683807cdc67242c859b0094a845dc
VirusShare_0ad99df2c5616090ed42db36f9b4928d
VirusShare_0adb4b83e8df736091e00ea7a9d2a08b
VirusShare_0adc8e848ef588a53fa81892cceac837
VirusShare_0ae3c9c0b3fdb0c9a15fb4da374d04fd
VirusShare_0ae3fd5a42b4eb6fc16ea3e69d3dcf2d
VirusShare_0af96fbcec7e27e780673c81ed495612
VirusShare_0afbf8d819cd8eb5da436ea009173a47
VirusShare_0affb7e151426998b0712deb633b9ced
VirusShare_0b01e89d0a670fb20dc9dc110af5a64e
VirusShare_0b1c25df8f65af9ae42cabea188b058d
VirusShare_0b1d7187bef45f584a45fd3f4138e24e
VirusShare_0b1effd1b8d613bdada450b998917dc8
VirusShare_0b2c166c6a08578aba0975cfc3b42785
VirusShare_0b2f010f68fb80d2611453055a854bd1
VirusShare_0b3a8669d55cd417f1efddec6c4042cd
VirusShare_0b4e9aad60e9317d8af127b4a9a6bfbf
VirusShare_0b5b97554f109e9bd7cbd8314ed9abf1
VirusShare_0b5cc226d46dd7f12059b32d7abbc522
VirusShare_0b6bfe4cb1681a54971c800c2f401400
VirusShare_0b6c6cff9e3e73ebb4f1e317a2896f5a
VirusShare_0b7b09f4fedba090e20ac8d7c767ac1d
VirusShare_0b9c5ae7cab3b5d8ed3da6d2b61a7f54
VirusShare_0b9c9fcd81ebce8cb7f02557dc3e46cd
VirusShare_0b9f49c3d8cc0150bc8f5720231f2e35
VirusShare_0b11aee3fa853f1db3a1e91c9298c851
VirusShare_0b12d4c13387ad9b18ba5e10234d09ba
VirusShare_0b12f81fb177f96c771a991d73dcca01
VirusShare_0b28a4d5bf0acedd390608c1af407dae
VirusShare_0b036de8630571765b307f51d6d9acbe
VirusShare_0b42f3d67600321ce800e055da9ee730
VirusShare_0b52ac424b6d64c4d683e3aeb58a8f7a
VirusShare_0b72f8851cd095df4dcf959a6e82064d
VirusShare_0b111f76bafdf17a499a901bf8c715b5
VirusShare_0b231b18c4d31c493173fc611d294e80
VirusShare_0b905a57e30b0996dc8a6f19ae05b48f
VirusShare_0b3751c724ca957b693cfc61624a3684
VirusShare_0b6300e8cdc8fc774c0ca0ca3d57c1e8
VirusShare_0b89408c47823fc33495e41a1f5e1a93
VirusShare_0b648435fe98dd59b6634a1e07c9cf6f
VirusShare_0b261890468e3a631566400932ea0178
VirusShare_0b586875960df65a2c8ac0f21050b871
VirusShare_0ba770a35262a45e7faab6f43d2e65bb
VirusShare_0bb2a04c8cfef1a6d66e6c981e5cd5e4
VirusShare_0bc83d42c7fd017efb3f7ca058d3379d
VirusShare_0bc1092800955e08753c822593d8167f
VirusShare_0bd8a85652a395defad72b39791a8b72
VirusShare_0bd34a3e47618285d81528b328313868
VirusShare_0bd20237e6f305eba2581459c29de9dd
VirusShare_0bda48ca84add4aa9a02030ba02cda6b
VirusShare_0be0b429baacc13041d6157210ea3ca5
VirusShare_0bed9a50a56db4e09837e595122ea30b
VirusShare_0bed72d331b6996fa981ccbf0f9abf8a
VirusShare_0bf13c250f689d0f0af9d1704d78e271
VirusShare_0bf59f7fc110bc636fddefa38ad21309
VirusShare_0bf080ca351b5f52edd29e43c5e92819
VirusShare_0bf477cb177e3803f40b008250dfa572
VirusShare_0bfd64e7aa8127764699bfbedc9cc30c
VirusShare_0c0ec2357b064fe441849a7ef908b27c
VirusShare_0c1c9adac8035c9cbc25f8741b8f580d
VirusShare_0c1f3374041a9affae38764f03e70bbd
VirusShare_0c2a2ed3807fa742576979340a04c5b5
VirusShare_0c2ad51c25303ba44573cbb8fe625231
VirusShare_0c3a0208635e01abf27ce513e8a76944
VirusShare_0c3c998b4736c97f3a68fe09b3eb46a4
VirusShare_0c4d410934f527112c2c50f3278768c3
VirusShare_0c5d965975e2407d9ea2ee45fa606de3
VirusShare_0c5ff6b4e283f7f753f5ef366a92e30e
VirusShare_0c6a3284600bc32370ac6cac770149c6
VirusShare_0c6cea860b64a5de819789712ffecaa7
VirusShare_0c9d5ae7754105be42c93e7f3fbc86c0
VirusShare_0c9d14b91440bed633847c04e64b775b
VirusShare_0c9dbd1a857a1c3d8b7efe7769613004
VirusShare_0c19aa64119614f3d06acc7745529fcd
VirusShare_0c37ac7f5c2bf07d4bc7d8d98c78281e
VirusShare_0c55b49223239a2957f843990ab0e10f
VirusShare_0c72afe4bab7c7eb851473f9db15991d
VirusShare_0c72f20ce04e257ce49175bcf309cc54
VirusShare_0c73e470bce83c3e675132aad800f6c8
VirusShare_0c80e12d8f5fdfd95ced238cf8ad6868
VirusShare_0c93ab3c84ef3777abb5a23e496f6850
VirusShare_0c99ff3b34b115d9225bb9f238f97f65
VirusShare_0c252ae4116970d58a6a2cee97df09ff
VirusShare_0c281ec04a0c116fa176f61ab45e0f45
VirusShare_0c381c2aa4b2140d7f4b74513ec2aaa8
VirusShare_0c460bd1e9ea68cf1d56a2fb4b1536a6
VirusShare_0c625d258b9900d63ca457a7a24968f1
VirusShare_0c854ae4e418d3c79016af4b11825d3f
VirusShare_0c0943ae67b9c84530bfaf9ae1f7404e
VirusShare_0c2620b80042a09ed54f9c628f778feb
VirusShare_0c3094c7c4ab41de8659a24835bfceb9
VirusShare_0c4516bdc3c32b674801355778bff0f0
VirusShare_0c7954c578d4fbd08f9b043d5ebc9b38
VirusShare_0c8760c5354834b3fdbb9a08814d0854
VirusShare_0c29770de446ee8cfd7894c95002ae83
VirusShare_0c46708fc3189110073e2b9ad35b8097
VirusShare_0c81819d0643895a17f9c6444baa3298
VirusShare_0c247272be2172309dcade4f70ed5fba
VirusShare_0c987353ccdd42874ae4f8851391847e
VirusShare_0c4455325cc98af797e56d981f03d072
VirusShare_0c8176077dffbf8570d63de3ef73261a
VirusShare_0ca1f65f090cd58a44d96c72c5a7224a
VirusShare_0ca02ecc88f422f6be1a455e33c7c927
VirusShare_0ca334f8f3e48a3a7020905b3207a071
VirusShare_0cab6d7d68f710d8b89e344fbe2103e9
VirusShare_0cab8d22896bc998780ce320384811ba
VirusShare_0caeef331440caf828e6c527f855b9ea
VirusShare_0cba30d362738c4be0dd6c96ad52feea
VirusShare_0cbd1f9fbde8ccdfb9fa500eb46d060f
VirusShare_0cc82f1e9de8e37240216fd62316c2f7
VirusShare_0cc533f9dfdff741f755aa542d2d3159
VirusShare_0cc119605d3b6f478239fc210eea463a
VirusShare_0ccc166743cff27c1f772fb2649ea498
VirusShare_0ccf50f4a657d4066300451074fde022
VirusShare_0ccf011391403a20a9e324212fff5e10
VirusShare_0cd947fff014c2a2b52ce7cb498fde73
VirusShare_0cdc92cb55f1f4d9be6c85c872e6276a
VirusShare_0cdc324fe584105f0357574101b5f926
VirusShare_0cdc912f0d36548edf9ee676395399ca
VirusShare_0cdfa6a4e448de1e15ddacbee9dd4714
VirusShare_0ce0a499027bcf1e48065d75766113a5
VirusShare_0cec266e5570b74f3772381b541dae8f
VirusShare_0cee8d134be88d8334087a645f24e781
VirusShare_0cf2fe97e83dde0be685a2d0594a9adb
VirusShare_0cf3d8790a35605145dbb4af28ae3168
VirusShare_0cf8e0c579421294ea9c92b82c0323c5
VirusShare_0cf34f1afe4f6feb88391f3668facbf0
VirusShare_0cf75bd645da49a1cf8bab1c3f910cb5
VirusShare_0cf80ce68c8aa32650f411ac47ec2cd2
VirusShare_0cf0329ac2dba730e9ba2e570825ac48
VirusShare_0cf376a4f4279b5109f2f78d96ae48f7
VirusShare_0cff5a9cf7655513926e28079660a92f
VirusShare_0d00ec451b1aa695055f43e355442c89
VirusShare_0d0d2a1c0a35275fd24f2739cdaafa7e
VirusShare_0d0e5558d83ad9a537a3c0ebf635826f
VirusShare_0d1b1736b6b210f5e036c35278db4fbc
VirusShare_0d2ca61588afc2c98798333dae466775
VirusShare_0d2cd594f1a3710fad6d9378c4537875
VirusShare_0d3c13a5d27696ba2fe533a93c894cab
VirusShare_0d3c918cf6dae5faa1aada465c7d279c
VirusShare_0d6e2f7f2121c0552b462e629516e1c6
VirusShare_0d7a53f7132ca8ad3e5b4720b7169b3d
VirusShare_0d7f4c5ec66e0308bc1a487e8035e4c1
VirusShare_0d8da7615ec310e4587c9de5f6eb5655
VirusShare_0d9b995542b6dd1d7d450521838b2bd4
VirusShare_0d24e6b8aa45d26a7c2dc323c649c7e2
VirusShare_0d34eb71fe707e6831976618aa784bb7
VirusShare_0d35d7ac3f6c0dd96c716e052349e046
VirusShare_0d48b17224d28788cea7f30eacbc08ad
VirusShare_0d67cf7f8e684b18acfca45892fdeb7b
VirusShare_0d96c1cc8376ddb6979da79a357a4748
VirusShare_0d099c84da58df98b64b3c4ddb81420d
VirusShare_0d113d4d669c9773244654cea864b7c5
VirusShare_0d227f9f8ab193c57badd183b005c45e
VirusShare_0d471b0a693c93a8b5ae6b6f00ea38d7
VirusShare_0d548ddf250f0734d0189fdd6af07269
VirusShare_0d609c1d8ac3ad6276127b65f8d715cf
VirusShare_0d652a33a4effb62b1ae6e648d434150
VirusShare_0d711eedb0c9440b7957de4433c9c2c1
VirusShare_0d2827bb154fdd8b94d5e8388bbde370
VirusShare_0d5809bb7e5eb6b4b2626d2ecb7f77a9
VirusShare_0d24911c75ea3c31e05f28e0ed682ee6
VirusShare_0d31895a767964848fbe18accb19f628
VirusShare_0d73995de9c76892462d5317be20bc5f
VirusShare_0d88318b0186b5d65b87899dbaa7a5b3
VirusShare_0d134232b4f564eb330fb6f68a2d0725
VirusShare_0d153860cf54226a5abd3a3f3f026de1
VirusShare_0da1fdb72598aaed34d860e1b77264c2
VirusShare_0da3e3499828ccdb2398307e0266fb20
VirusShare_0da86df590f22d5b5da280cf41cb41e4
VirusShare_0dab1e05a97f32d213b6ae34457e235e
VirusShare_0dad8d9db5945e21a6f7376160f7b633
VirusShare_0db2e0cec3510560206c0af817b51308
VirusShare_0db8a65526a1bf684d6ca7aba18724af
VirusShare_0db8e537b648c752c783c15912b39111
VirusShare_0db97c9041189911107fac49a6636bfa
VirusShare_0db8739c3fe5c0a14cb42ee23c91a529
VirusShare_0db18868f3868980c1447f258fce2066
VirusShare_0dba1c20fcafd66f586e408fa404ad7f
VirusShare_0dbb32f6c3e141f14749e57dedf9bcdb
VirusShare_0dbc20528a524ffc3f419332b0f0b590
VirusShare_0dc4bd2f2b95e76ccecce2a47b9e2e1a
VirusShare_0dc01093c4c850d075a1d75de43ca470
VirusShare_0dd1fab8d81eadf8695bbf7bd7c9c688
VirusShare_0dd50877a4649888338bf50ebbf075a2
VirusShare_0ddbe20058655a485d36fc115d0767cd
VirusShare_0ddc6b96e0694a184520508d71c9809b
VirusShare_0df848f8aa98f0c594278ad0aa45a9bb
VirusShare_0dfeaba45f49061726c26ba3d47648d1
VirusShare_0e0a8b64094aacb77f4d125097eb3e6d
VirusShare_0e2d58f5db0cefa833f63587504316a3
VirusShare_0e2df7685d296fa2c066570667249e44
VirusShare_0e2fd8fd4cf920dc1af92a9f59c94ee2
VirusShare_0e3d9141272b08a3d5ec6db7ed55310a
VirusShare_0e5a62e4af94856f88f811805ebfe4f0
VirusShare_0e5d5fa9dfd32b06658f2bd8df6c9324
VirusShare_0e5e0a2bf1507a06082f22c49c3e069c
VirusShare_0e7d535571d04bc780edd547df64deef
VirusShare_0e8a0c90f1f224166da1097ec772a0de
VirusShare_0e8b51baf6fa943391a6bc1b28b89177
VirusShare_0e8da4a5757f7e206c16ca718827a4f4
VirusShare_0e8e0f1fb2f11f29b03b7d050822290a
VirusShare_0e9e321768329166267b7c8a861c5359
VirusShare_0e9edb4eb457b507af824fa7163612a4
VirusShare_0e13f701c97974b0718791c5e5474f72
VirusShare_0e27bd0c8c5bcbd0c6140cb1fe675f61
VirusShare_0e31aa96c32d32c2f17c1bfe2c707e4f
VirusShare_0e0034be4073658326b33870b62ff014
VirusShare_0e58be76fd7bca4eb9f9701f7ee2f8a2
VirusShare_0e92fbe6ce08110ee16d2de1d16c5d8c
VirusShare_0e93b89335179acdc31abb482095acf8
VirusShare_0e129e2f4ea3c09bfb0c4841e173580c
VirusShare_0e442f2e1117a6450048b4928c4a733c
VirusShare_0e457e4ae80309938799298825013677
VirusShare_0e539d67cb83449e78d72cf5b01e6de9
VirusShare_0e6884c78ecbec4fe52ca4b240e5ccd6
VirusShare_0e51282f950c5670ada3f4d87648bce9
VirusShare_0e78970a2de95e2d546c74cf9a134e75
VirusShare_0e372305dd782b3c8bde8eb6733801c1
VirusShare_0e698725ec9faf0ed48502e629ecfa19
VirusShare_0e973044c7af47ad3d6574f484fc00aa
VirusShare_0e8012600e3ae7f601c1d816723bd697
VirusShare_0e80188332d77694b151e76676c1edbc
VirusShare_0ea1b589ea96181cb85b4f925681ca96
VirusShare_0ea3ebd710138e30b19cdbc7e5bc0de5
VirusShare_0ea6c63e3dea8e6061cde2e9f1788e11
VirusShare_0ea89b48dda13548ddc061d10e606ab1
VirusShare_0ea842bb78944ff04fe861d1e5cae353
VirusShare_0eb44f64fb6b5954bd6d50df61897f46
VirusShare_0eb91f18fa4715623c07365ecb0fe49c
VirusShare_0ebac2ee8c7586126efaeb9630b7d47e
VirusShare_0ebbc2d6d2d6c5ad8627df370d3ff43b
VirusShare_0ec126e1104422f47cfb83bb46378bd7
VirusShare_0ec264b1854cee58fbda9c70a7b7efa9
VirusShare_0ec7310dd97a524090727a11152f328d
VirusShare_0ecc1f00993f7ec2786f99f8cdb5e73e
VirusShare_0ed6b5e55a06c299976dd2586ddf167f
VirusShare_0ed9d4936848ee849c5759b28965c9e3
VirusShare_0ee5b2ed5af55a74efa042873acb0755
VirusShare_0eea7924053d6ca36d45085fd2666f44
VirusShare_0eea9413718ce9c325926a2d64da36e0
VirusShare_0eec68bd3f6e3dc8bcb1f84e9d1a8009
VirusShare_0eef9c3535f81f57cdba31637d417e86
VirusShare_0ef90a20738ddc1d49ec92e0c1764cd3
VirusShare_0f0c9fa45822dd878b68589218183ad2
VirusShare_0f0ddfcace6c0e4b1f3f58134dbac197
VirusShare_0f1f5f12975618058d5d694c2c3c0651
VirusShare_0f2a2abd372cf1f37dd88147d0f61819
VirusShare_0f3bf5df43b8436fd97e05d796f80a59
VirusShare_0f4a1aa6cb69def05de5bd65026ef905
VirusShare_0f4bc1ff3926290e2d0a219ac9584d96
VirusShare_0f5c42cb57dd93eebbeae8f1a7f26e5e
VirusShare_0f5c911ffb20861ea134324c443ed82f
VirusShare_0f6e3ec7214b78a1545875b5a98944be
VirusShare_0f6fbf7528df1bcc4dba1e7e8bad5d9a
VirusShare_0f7f0bc2617bdc9bdddff32d178f37c3
VirusShare_0f7fe32c71e578f053d543d80c537044
VirusShare_0f9a9e44239dc238e43e97fc8ca040cd
VirusShare_0f9c55a7a8bbfc597f23072ca36b504d
VirusShare_0f9eec017916f76934617875fa5dbf7c
VirusShare_0f24ed6294ccd16619137125b77341bc
VirusShare_0f28bd35330f9fb67bb18e526a14bb61
VirusShare_0f32e8c1c9b93b9e1919382ef3ddf2d1
VirusShare_0f46f8b0c02c75bf249b6b0c839cb5fa
VirusShare_0f56c0491329e46a4933e7693bfe8027
VirusShare_0f64e47b1585a3c3189c8fefc699ef92
VirusShare_0f94c518230ecb6d3189d66dd4f81dde
VirusShare_0f98fccb0378d04025ceeb19822dae13
VirusShare_0f112afe360e7cb8434b5f999df94890
VirusShare_0f150d787825e49f702a7f9a94765449
VirusShare_0f192cc44d1cebea37e731e69f14663a
VirusShare_0f265cb926958eb8747c8b5de253b76c
VirusShare_0f267a251581f14dde3680c18e5f720e
VirusShare_0f364cac90ce8ede638c23213dd00aa2
VirusShare_0f00471e27a9731bb3ba471e9ffdcda2
VirusShare_0f0708e777d116a6fd5273f076976e04
VirusShare_0f838e89bdcd3de756fc7d887e8ee3da
VirusShare_0f919abfc5f412a3445f69f856453820
VirusShare_0f989bbb33decc2d3cf66282dc829e84
VirusShare_0f2061f8bccbc7192dbafe0e3b522305
VirusShare_0f4202c7f6fc621737c5c8b336bd231d
VirusShare_0f4275bf9bbe1ca9518d71fc974c89ea
VirusShare_0f6932db1ea4bd48ef23466070b1a0ea
VirusShare_0f7739c639f8e63a096a793fdf0ef78a
VirusShare_0f7997ad5505328391381538f2ad2f46
VirusShare_0f15193ddbe45d785d54df01f7b783ef
VirusShare_0f54500deb1ded31b23248f843c3ac73
VirusShare_0f0126046c713cafa8868d2dca535562
VirusShare_0f0420336c13b0ec432904493a7693d1
VirusShare_0f430378b74d10a73e9a03e7024aa529
VirusShare_0f4246874c22c65c7660709a9b933414
VirusShare_0f9840050ab63f1e6306702a070b7151
VirusShare_0f54179597d9f1a5f075e7f64c722419
VirusShare_0fa11196fd6bec00c564f6b98cecfd4c
VirusShare_0fadec640b2e72d0ad8e3cd1104efebf
VirusShare_0fb0ad8de9293e995dd8f0b12e5d3c79
VirusShare_0fb302ee92c8a45ca25703a8e2e93772
VirusShare_0fc604232a6bef59f2cdf862d8b57b64
VirusShare_0fce9bd77943564d9202ec6eb90a50ee
VirusShare_0fd4e4f36e440c287bec48fd6e4984b0
VirusShare_0fd11e5de614dbb3efc57122291cd435
VirusShare_0fd4584f3ccd17801be9bbc359eb264b
VirusShare_0fd6501de528e7c0542007928d384432
VirusShare_0fdef45fa6adc5ac550c852c83bb9775
VirusShare_0fe75190ea366dba73d143506d9b5e98
VirusShare_0fea997cfba493656c4ae3744cf5977d
VirusShare_0fec9c2e51d2fb3c37c83bc21c797007
VirusShare_0ff29e5ccb7f3965b555e0eee2bfd8cb
VirusShare_0ff75b532b16404927e13771d581b5d3
VirusShare_001ce4bee11341091e9fe0d1c1bbd300
VirusShare_001e716221988c460267225824c9eade
VirusShare_001ea9f1bcc5dae6e8b834ee65c63648
VirusShare_01a1a7256e0a020912e9dd5c876fff0e
VirusShare_01a1cd0b11fad16ad67a49c4f7c3df16
VirusShare_01a2daac878ac1bf7bf17753a90ee6b7
VirusShare_01a7b7c5904a3c1e004c9d7737c997a8
VirusShare_01a9ad6da246d0c2d6ed8098968a785c
VirusShare_01a9f3eee668a448826b3eb35607c72d
VirusShare_01a9046fa92484c7f0176c2937872b3d
VirusShare_01a17021439a651653973017e36d65d2
VirusShare_01aac69cfd11d60a75626de468591965
VirusShare_01b5cfa0bdc52a2f37e704b5bd9af2cd
VirusShare_01b8d90e3af84c3601b86477d3865943
VirusShare_01b645db36e0c68e6eeb2a30da0bd555
VirusShare_01b89784e37a22c975e7c4f10a37c414
VirusShare_01b0239941119daaa11d4ea9bb008ba4
VirusShare_01bbd00d473014692bf8965b8e45f0cf
VirusShare_01bfe98f21bca24f81d577dc2a171906
VirusShare_01c776ff14f66bc842e254eeac7f13ab
VirusShare_01c4995e1618317d3f94c96c1f9326c2
VirusShare_01d60ce8bb39dc54129b5ed7b011ec5b
VirusShare_01d105d56ac85664e99c144d1d27270f
VirusShare_01e803ccedac694f1f7d6e92ceb34364
VirusShare_01ecfe405e2c9fe117ee1ab91eea0dde
VirusShare_01f15cf2a38133dc43733899c8601096
VirusShare_01fba734cec4559f2275d1d2b7f99dd5
VirusShare_01fc806d0d23493ee3c1bd4c5786fb40
VirusShare_1a1cba027e91f0aba920b5d9f5745f0b
VirusShare_1a1d0149a84e8160de4a49283f8307d8
VirusShare_1a1dc0f9ad5110893ef525f499d7a060
VirusShare_1a1e0261763f8540f8d2e8d4001eddcb
VirusShare_1a2b082fe883c74adcdf039bde1729f4
VirusShare_1a2c02308c2d83a39260c6a6235ea289
VirusShare_1a3c7893937b99d3744ed8276a397a7f
VirusShare_1a3d4049d4d5d7ef7a695693048dbb22
VirusShare_1a4a08ac501a58bc8710aae45b83a3b6
VirusShare_1a5cd95ac8af69f43b352238974cbff7
VirusShare_1a6ae363a059f9904116750bf33479ae
VirusShare_1a6e0534b83d1a0f0c7032939df48ec9
VirusShare_1a6ffa9d5c159ea348b4b5023f69c01a
VirusShare_1a7a13024d3a6542d8ac34366156666a
VirusShare_1a7b68ec0093f43e2f6aeba391e68484
VirusShare_1a8c65afe1f17ea0294a5a4531610943
VirusShare_1a9c006f2f8ecc7ce3dd16c07a5dfdee
VirusShare_1a9d7f5d16d5ec56057190b1e812d6db
VirusShare_1a20d04534d201c5b4aaf8c4f677d1ee
VirusShare_1a30c2a8d2c315bcdc5aa89566032719
VirusShare_1a36bcad0f31d90ca9f57d058b685cdf
VirusShare_1a56aa73e217cfd703b35c570f4d030d
VirusShare_1a71c096adc89dc7bdb2612d9ce5e488
VirusShare_1a78d5950a4fcef959a06e194c446dbd
VirusShare_1a86d74daaabdfe607fc65a4866bd458
VirusShare_1a348ce770a3d0179d813665ad26880d
VirusShare_1a403dd726cae6eed33092c212f17611
VirusShare_1a688d620f80cee27d2a3548274e4fba
VirusShare_1a708c78d52e4cf9631c7ea671287f84
VirusShare_1a0933ea38586ca644a2f9f08b01d6c5
VirusShare_1a2630fe122f7828d0e414b0e86fd5a0
VirusShare_1a5551c606866252a530742f2818d1c5
VirusShare_1a9254f7d80e7eaf2a1ed5802eb9220e
VirusShare_1a25294d05c8d262b6892000f5eb477b
VirusShare_1a51578e18c65b667b9cfd4a43788f70
VirusShare_1a97760dedcd61089c4b109dc98b8302
VirusShare_1a5923371dced2c4ca6f6f494de72a0e
VirusShare_1a62441099882c863cab78ebf5e2941c
VirusShare_1a972546892403228441daa04adf1da8
VirusShare_1aa8666c52878232fdf32270974682f6
VirusShare_1aa425107360d3621c7eef2942f92c0c
VirusShare_1aabc6b38eed6c1f4e87321378eaa122
VirusShare_1aafad209d56f22a675b308373d93d6f
VirusShare_1ab49c0568e62ffa31216d54d55bef5c
VirusShare_1ab0811eb02b7e67d904453967a6797c
VirusShare_1abe4b7819bd1b97ee2091f094e66dfd
VirusShare_1abee220a6e7d1b8aeb9c60fd2243d7c
VirusShare_1ac1a0389caee886d9b35485da4b210e
VirusShare_1ac2d5b462229f558312f53bfa5a3332
VirusShare_1ac29200cb556e33e60e5a2ddaf4c2da
VirusShare_1acbdc03af990f561cbf677c80d703b2
VirusShare_1acf8d42adeb96208c549f9bb5d2bd39
VirusShare_1ad6fe5270161b0de22d2894a432c6dc
VirusShare_1adcda70561aeec124f7772ce7e218b0
VirusShare_1add7fe08d434aa7b024bd8cc77218b2
VirusShare_1ae5171c560b1d5d9b69b20d85482a72
VirusShare_1aef348f9667182853c483aba7a6a821
VirusShare_1af28ba4c6e7eed737f3ba7e2f820dc5
VirusShare_1af7449dc0c5c2259bb904f42912bfa1
VirusShare_1afd033fefa361ddc8c46d912efd082c
VirusShare_1aff48fd58a0856530f8f46c35538438
VirusShare_1b0c457f2bd60e3ce58dab7953e6694c
VirusShare_1b1a575f060a55b9b03b287bbbe30105
VirusShare_1b1ef4d521740b1d8505bff89d5b5884
VirusShare_1b2bdb67b38a95a4058d0f0e33a3ff7d
VirusShare_1b3b89803c6b8bd5caadf5f4fd1dd4ae
VirusShare_1b3f363a7eab94e629d2d2d3414b3f3f
VirusShare_1b4d147e73535143cb7320c4a50b5fbc
VirusShare_1b5ca8bfa133a221a1c93499a9a76642
VirusShare_1b5fcaa34135e728c62398aa217c0ed1
VirusShare_1b6a0a9ad60d5eb01f68248309d513ff
VirusShare_1b6a67fbd7c6cc6022f5ed51dfcfb14b
VirusShare_1b7c4734b4f2676b775724358f9d392d
VirusShare_1b8f2f4237e1fc43360a41a6ca432609
VirusShare_1b9e474482ee10096028320a6937753e
VirusShare_1b47bd8bc83926edd59c2f8ead8f458a
VirusShare_1b55efc03d708ca27f04fd06b793acda
VirusShare_1b59f68306cc165588614cd759d05bb9
VirusShare_1b64e32031e0c4515ba8e61d968adff1
VirusShare_1b74cb707d60ecd77a8b03b87005fbbe
VirusShare_1b78e00e9c938a630ebb058e70f82233
VirusShare_1b78ec8f1042f025854ce5cd0ece9ca9
VirusShare_1b80caf699a635dc0accda757e915025
VirusShare_1b207dd92c1ff4a42af152544b7a1edd
VirusShare_1b208d3ef9776a491d3ec3dc37ac70d2
VirusShare_1b1079c1ec63b7432f9621190dc16ae3
VirusShare_1b2864b5cb99217852f8761fdd84db76
VirusShare_1b3735d6f74b55b52a283d5fd1b14912
VirusShare_1b5696c6efb516c769ec78b5f7d0b141
VirusShare_1b6072eb5720ba38cd2350db249faeee
VirusShare_1b06544a924a455c152a7b75271d36ed
VirusShare_1b6700dd515da3a6a3daa12cee93328e
VirusShare_1b8054cc53a0b6ef0ccc984614984a38
VirusShare_1b14950de043cccf3b1e4e8a925859e5
VirusShare_1b07494394ca982a7fbb785a80c2e7f6
VirusShare_1b7734772b0c9a2c4da4954439fd3396
VirusShare_1b08527977e26f99535450fb09fb6c73
VirusShare_1b32022499d883ce5675974f11f76ad6
VirusShare_1b8542454696e1680c422850033aeb6e
VirusShare_1ba037bbd053c9397d85fa925b0210f4
VirusShare_1baab1168a48f30ac2340e25b5665603
VirusShare_1bac4e1d771c97298a0405ddad633653
VirusShare_1bb25cd481e2b7c87e48799b1f1fa6cb
VirusShare_1bb55ec1bd0fff317dc5eab3ac9d1d18
VirusShare_1bb93d3ab88e5988f35f173cdad054f8
VirusShare_1bb98ea82d5ae7c3f57cd420b71fdac2
VirusShare_1bb272a084e435d8f47a531d7f982179
VirusShare_1bbd0402b352fa13759a5c6aaeb80659
VirusShare_1bcf4c25a521376cf154a6ea4d926463
VirusShare_1bd3a6b3f24975005f62d3770aa753d9
VirusShare_1bd9b030839feec608a347c10c3476fa
VirusShare_1bd84ccac9f85b590c8af6a71e521580
VirusShare_1bd616a99ed92b34f34c330d4d363f53
VirusShare_1bd1088e1d0427aad56f6a5c804420ab
VirusShare_1bd2594a934a98b20a5dcf3183c98a23
VirusShare_1bddc8bcf7563d21d4466e27056323ff
VirusShare_1bdef0951ebb014b1dd2fe4e92cb5a43
VirusShare_1be33cf4625db464bba64d3bacb4b771
VirusShare_1be557d364eab2cbd55c04066f840200
VirusShare_1bebd34f04b5c9803d3b180bb758f4e4
VirusShare_1befa3a26fac66bd1d57e0dd0fb65ee9
VirusShare_1bf2c924ca500ae3cf4c691c42396e63
VirusShare_1bf6c0eef66021086606299796ca370a
VirusShare_1bf4949f4159300d249543205f3da0a2
VirusShare_1bfe5464a917d87039fc29c4429782ae
VirusShare_1c0b92dbf2493d418b85fcabcdc42c17
VirusShare_1c0d083665a1bec84a370f2e23246243
VirusShare_1c001b71305526f25042c3cd0d96fb09
VirusShare_1c1e42c16ebf2012abb243c8256e7fb0
VirusShare_1c1ef36c451d63575952c40650c00c68
VirusShare_1c5bd6d5b96e74bb716fc2b77b874f58
VirusShare_1c5c53220101b6ba55630890964bce5a
VirusShare_1c7b9cef1c7e93901717cc9cc28f041e
VirusShare_1c7ef9fd91af0ed04207e2477d5689a1
VirusShare_1c7ff3a7f803f007de10673190b4b542
VirusShare_1c9db0da8bddf91296070ee919236825
VirusShare_1c9e625263ac50febc9a7f314f03d5ae
VirusShare_1c22bfdd89efabee7ae430a57883dd6f
VirusShare_1c54c85c29897bf0b73fa28556e397bf
VirusShare_1c67e849babb905ba6a433e7aa270810
VirusShare_1c81b66df199649a41e3144eeaa90f2d
VirusShare_1c134ccdd26004bb6c05ec5fdbf1f547
VirusShare_1c5573d5a24350028871b7969658674b
VirusShare_1c7865dfe07d7f60c6cfe8d49e6b0aee
VirusShare_1c20323e89471b07af7a55b3546d7f32
VirusShare_1c39254bc53e5481de934e07a4be227a
VirusShare_1c57340f1bc78d0339163a9cd0b7803f
VirusShare_1c67107b6229fb41d34881941b42613d
VirusShare_1c85478aa9648dbad1d65df1319b82b5
VirusShare_1c99046b7352c581e2bc00808c1e2bdb
VirusShare_1c557487b3b33064b57b479030c71d99
VirusShare_1c1677657e7c58c092939c055162ece2
VirusShare_1c221499667b30fa08d2377e47b78ee8
VirusShare_1c4330390185d44f1a2f763bdbbdd792
VirusShare_1ca0f8091498a98562e5e8196be0d703
VirusShare_1ca532f171a0b765a46af995ebaab1d2
VirusShare_1cadec0cb8c83f0efa3369fd2f30f75e
VirusShare_1cbc7592743f93949272c2da55f27118
VirusShare_1cbf846f04bf19aa37fa54b1652791f5
VirusShare_1cc0fe89d7fb18fb22a73212e525b292
VirusShare_1cc5c8a1677fc2c6706da74111cf474e
VirusShare_1ccb48d28ad63bcee0a2729488dfcac0
VirusShare_1ccecd0d92435d6fa539030e1d4f519f
VirusShare_1cd05c1e614406508c1ecd01d7cd7cf6
VirusShare_1cd87b4e97fdc078c45dbbc12ab36270
VirusShare_1cde07bef061429f47fed6ed7af1da80
VirusShare_1cdebdc7075a2271ddc45c8fc19bda19
VirusShare_1ce7bdd6ff6ef798921d67d42886590e
VirusShare_1cee6ec1ac68fc24dfbf80da805d5e50
VirusShare_1cf72daab55a1f36448634624217ac15
VirusShare_1d0c5fada63c4834f04ffbe9fd7fc383
VirusShare_1d0c027632f09ddfe31fa19e01127036
VirusShare_1d0fd69ae96e755bee5619083b47baa9
VirusShare_1d1ae893d1e9a9512f4469ebffc4020e
VirusShare_1d1c7540a34a8ddcfb7cf864de295143
VirusShare_1d1cea7dd303f84ca0b69b712aa9528e
VirusShare_1d1ecbac43ed8ef064d33cacba7d2d05
VirusShare_1d4d06b17b57e55ed04a3893bc42b4b5
VirusShare_1d5b1a2160e66d1bedfb345464e2749c
VirusShare_1d8c49c424bd122169200237b2af85a3
VirusShare_1d17f96b4ff5d3f4d3c4266fdd8eca37
VirusShare_1d074df9156c6c8a75dcaebb00171683
VirusShare_1d87fdde44ff9f01e26bf62be2819347
VirusShare_1d505a4f17fa540ee7fe9d4027d57671
VirusShare_1d988f9ff6b61b6eac8b10885a59e2a0
VirusShare_1d1752a928d9b6bb35968f4830aebcb6
VirusShare_1d4311aa50e2fe3b9ce4e5bb9e205da5
VirusShare_1d8510d544474658dd80b11ad473fcf0
VirusShare_1d13489be783aee22668bcbd607d1b54
VirusShare_1d18325eb7fc8dc01520a4d582c9132f
VirusShare_1d73540c9b75563351e87e3d509eeb84
VirusShare_1d80113b65d5e2e2e9761ea81fc24a1d
VirusShare_1d267407c16775f045288f748706e9f3
VirusShare_1d066679522be5782ec6fa52a7aa3862
VirusShare_1d343401969fb87514bef26b1d6b540c
VirusShare_1da2a0faef0e3329bacadd39b6f3740b
VirusShare_1da05d7c0c9ed2ee81ae98743af9e212
VirusShare_1da60f8120c836d8a8f7a26fccaba3f6
VirusShare_1da206f40625719b135723d5d571e5d1
VirusShare_1da1686e46b8be672c4f785099f815ae
VirusShare_1da4821f9c4537e52d99fdd3a47acf09
VirusShare_1dad4d7f497ee6643f69d253d6238a4a
VirusShare_1db7b24dce0bb07a61ba9847b0e44013
VirusShare_1db08e268631e406ab649b072a49c15d
VirusShare_1dd3689cb0cf14b848b426c9c09073f4
VirusShare_1dd28184bf301a57f9631b0f5a84f71d
VirusShare_1dda8a4aeeca3e9fe9f8441939d3ffd7
VirusShare_1ddea32371026de93ba582e96e023e46
VirusShare_1ddfbd30684b0271e53ce0453e8c9bca
VirusShare_1de0f2f08edbf0dd8eddb6dc6ac1082f
VirusShare_1de0374053faa5d21232a8fda170a4c6
VirusShare_1de915882373ee4c196418b7b4c64fbc
VirusShare_1dea862549ec5e5eaf8a603fbda419c0
VirusShare_1deb9934878a1a9ab3028f99a4bf3c7c
VirusShare_1def17fea92a9715f4b8d311a32fea3c
VirusShare_1def78a9d721242fb6a07a0760d3a8c8
VirusShare_1df4c3ad6a7e06e300b2e62e2b4c69b9
VirusShare_1df007df16ec5b3b1cf75ebd5f619187
VirusShare_1df45f5b25eefc18eb910a9efd531539
VirusShare_1df60cbfd0d44c5d032aa6ffd5be0db2
VirusShare_1dfb6804fac687c9ac167967bc2c2aa4
VirusShare_1e1f92ee276cb1cc13297a1111f1203b
VirusShare_1e2bfa40eed7fe8c713162fd8d34d7b3
VirusShare_1e2dd8c00bace00ae4f1473a1a7ebe92
VirusShare_1e3ad3ce55366f3c297bf9c359723b62
VirusShare_1e3ec09a8101c95d04af9cf5c8179aeb
VirusShare_1e4dee98c98136a9c0200a8666261ec2
VirusShare_1e5bcb86aefb2063f000981d03a0c93d
VirusShare_1e7e10a5b254c3cfbc7ab347e6e8b6b3
VirusShare_1e8cf897d764ff2ea2589b365f00334a
VirusShare_1e8e3b65dce1d0237af2120e9f141ed2
VirusShare_1e8fdf318d7609eee3320acf7adf4df1
VirusShare_1e9a0b18aa7723d2707af5f705adbd69
VirusShare_1e9dea10a21d7527f02b4e3c45390af2
VirusShare_1e020f9ba689a29327618f1357871c68
VirusShare_1e53a506d44d44a36995708a217df749
VirusShare_1e57b5900296a86afc084a3f94ba18a3
VirusShare_1e61cb59d5e5efb9cb0dfd8c6f52932d
VirusShare_1e083e1faf44c9329ddc04abbb3550bb
VirusShare_1e178e501b41659fface85153615dea7
VirusShare_1e436cf9c3eb9fb3a464e0910deead08
VirusShare_1e627b9f762691139b5494ed873746a0
VirusShare_1e669bab480b3bf017f167e801471e29
VirusShare_1e3364d60e2b81a3e411acb88483776e
VirusShare_1e5309d90eabf03f1fe8842cf9b578da
VirusShare_1e18804c5dcdca6bc07bed711d656895
VirusShare_1e47447c6d5fe6e836850ee91213017c
VirusShare_1e48771cc3fc5afb0678b445ca2fb327
VirusShare_1e90291c9274689a2bc63ba60e888c96
VirusShare_1e184291de3fb935bb952e3630dd7497
VirusShare_1e704512f77596dd809c99e02971a992
VirusShare_1ea3ac95e04fbbbd7b71ca9fc7f76e24
VirusShare_1eab1611d198b29c21b486fad3ce921b
VirusShare_1eaf8b7397462a28debd914284356f6f
VirusShare_1eb4c420d9e6f477bafe92b4133729e4
VirusShare_1eb94d991dfeb05dc95821f8b3dbc3fb
VirusShare_1ebd3f4d0ad3b864108f5bb6ff741ed6
VirusShare_1ebe8be5d0e0d3ce7a30a3d4aae9af2f
VirusShare_1ebe04942b363c84163adcaaecb89701
VirusShare_1ec0238ce6b36f7cd472344323411d94
VirusShare_1ecd27540454c27b596cd466cf71cde3
VirusShare_1ecdcc46b2b54a81d25d41cb14c219ae
VirusShare_1ecfc5611b3d17704fb5f0d302045435
VirusShare_1ed5e14e43fbdc941cb2020e2573cb0b
VirusShare_1ed9f563484b2485b6c96681fb620198
VirusShare_1ed32a698316e109d8edd5d2f1b96147
VirusShare_1ed1990e4fb9ff833e1cc12cfcf2f283
VirusShare_1ed3531c7b854a2b48accc301cc15dc1
VirusShare_1ed41280a3e905dfef934faf9e58527c
VirusShare_1edc15c71372d7c995dc7507beb8f786
VirusShare_1edd13981d67a08f9d8645032e7b0955
VirusShare_1edf91f0183a15b9479bfc00cf2f7e49
VirusShare_1ee14bedc36122d9cb6bd65de398e575
VirusShare_1ee48f962c2acc551a48d7384d0204a9
VirusShare_1ee558bfeba5a7c682e65b0161e5d2a7
VirusShare_1eea438bf9ecc1514229fb92dab8fb65
VirusShare_1ef12f8016e22b75efd151215c5a4ca9
VirusShare_1ef442e6decb3c90ea256953c0583aef
VirusShare_1efa33f2e696095fd0fa4120164bffb5
VirusShare_1efa3968afaed01318dd087cf73a1ab4
VirusShare_1efbaef2128a2c543eafbbb14bf11021
VirusShare_1f00d8e6229a214ee29b97ee31c0c605
VirusShare_1f0be43b9fab1dcb7bfda7d131f5cb87
VirusShare_1f1a6270b7f6b6805133941b720fc4a6
VirusShare_1f2b2d86a37f0011fbfa6b607379591e
VirusShare_1f2f6b4d6492dac9c640e41559b418db
VirusShare_1f4a5adb93dd6d552d0d00a2e8aa8cef
VirusShare_1f4ae8a17105907ff4d2a8b2b15eab4e
VirusShare_1f5c4dcdaf5c3db5ef08e7707b064255
VirusShare_1f8e08dcff4579389fb4f17bcbe946e8
VirusShare_1f9a9af33df1c346d0994d21dde96c70
VirusShare_1f16b930683c8d9575a82b5f4943ac99
VirusShare_1f045c124ba7b3332fbe29f856cc7fc6
VirusShare_1f69f27aa26cebd9b643bf68659052fd
VirusShare_1f73e80d05b193efc59f5b1b0c5fcc75
VirusShare_1f81b0221717e3dac9fbe4522f4e59d5
VirusShare_1f85e31833291aeb19183f418548bd3c
VirusShare_1f292a2ed1a236da6f8347e1ebcc6d9a
VirusShare_1f438c924783a35605402967c6846fba
VirusShare_1f481aae88c06ef9316ce86cbce0c29c
VirusShare_1f605c79b5fc3176b8f8d4b0c15c04f0
VirusShare_1f668c6e218fc02bee3aec7fd5041908
VirusShare_1f1108f15f3290588cbe26eb1cb2a8bf
VirusShare_1f5911c1877ec52b4ecb57773fd8222d
VirusShare_1f8678abea068523e767e75cde8f4c0e
VirusShare_1f8945b757d52e85cd54bfb34277fd3e
VirusShare_1f18556f0d055a481af30f656c1b01a8
VirusShare_1f23366fb75f5c9c5d8303da1b418c38
VirusShare_1f74783db72948a3f0a1e441f3d92af2
VirusShare_1f78397e5848c493ab7efc8babf7fd58
VirusShare_1f84159f3158982a0c95c9aa3aaad074
VirusShare_1f215186f53806a1b22703ba85b7f2aa
VirusShare_1f650753d6620c1958227f866e28630d
VirusShare_1f1898616f18bd56def14b276a046265
VirusShare_1f9361455d325e6f8971cf5c04f86e94
VirusShare_1fa08bc42a5d42ba60df0b6360731518
VirusShare_1fa41bd73dbdfa120a7c387e5c9a5def
VirusShare_1fa262456c1d80993b01d80579c6c872
VirusShare_1fabb7b17d9cdc8314c4b008634ab4ab
VirusShare_1fabd40c746f7f7c0a38d03b39cad6f6
VirusShare_1fac6817487f0811997ef2a02d8b02a0
VirusShare_1faca1f857513c28879185ee846c9448
VirusShare_1fb247e49f672a52c327eadf387fff40
VirusShare_1fb4217e72110f7dd338dbe2f3ade6d9
VirusShare_1fb8048fb0a82bcbcfd6131eee8e2eab
VirusShare_1fbaea9bd5fbc37e23a7f6d1bba9588c
VirusShare_1fbcad123fbe0f8f36c7ba43569be417
VirusShare_1fbccbf6f93409cd0375fbb1bb76d11a
VirusShare_1fbfca278e4fe06b4908d69eb478c0fd
VirusShare_1fbfe29bfdc0ddba845d212367a64b18
VirusShare_1fc61b475f3b8b933967bc9e3c1924d1
VirusShare_1fd8ff068aadf26ffedfd33fa0ad3537
VirusShare_1fd59647902db9f1ed276ef938b806fc
VirusShare_1fdd3ffb3a21c8c01b21074fec8d293e
VirusShare_1fdfd456c7057fd94b8ad710423b2875
VirusShare_1fe1b924c8d7606ec61d163f6b9757db
VirusShare_1fe11f3fed3eab3edb7af7b5e1dfc4a4
VirusShare_1fe91d4d109043358aa137239de6cb0f
VirusShare_1fe35214916bfb52b74e70a835e9a64a
VirusShare_1ff409d80282c24cf77c8c9cad538e56
VirusShare_1ffde19b660cc32a323c67050f2ee63b
VirusShare_002c1d325feb52dbd151a093f5c25ec4
VirusShare_02a2d240bd0247686d7521e5eab1c6e2
VirusShare_02a87312f17a9590cbd3a783ad0acd09
VirusShare_02b61d58a3d5505238fa66d42fa0e183
VirusShare_02b0072bfae80f9ac86e4aeb0c510b24
VirusShare_02ba37fbd4ecbd24957e36b361854115
VirusShare_02bb00d685bbd575457354b12a085a7c
VirusShare_02c8ae58520e603159d40aa0ec11d145
VirusShare_02c8c3fb80912a6b6695533580f02ae3
VirusShare_02ca539e82b9038617b9ed03817a5988
VirusShare_02cd93e12883826a9edc9594241c6b89
VirusShare_02cf1e2d9f7e22f477f97687b6ff3ae8
VirusShare_02d1a4fca1bf9f6151f5d0ba53f6851d
VirusShare_02d3d1f1d5212983052b80b65a127939
VirusShare_02d5b8f1ebd5f8ff2168e79b6a207dbe
VirusShare_02d6ee78f8e31e1b6bb768d2fdba6fa6
VirusShare_02d6f72465dfbdfff7b3558fc594a960
VirusShare_02d21cfd6c628c2993cfceb66cea7128
VirusShare_02d091d63c9192d2ac8ae6abf0935a1e
VirusShare_02db0564469d225f3a17258371da1db4
VirusShare_02dbecb4f6fc774f1bd6473cee17e2f3
VirusShare_02e3e5ccaabf892b461b9befc1fb29c6
VirusShare_02e3fc93f97bd150a655885142f526e1
VirusShare_02e231f85558f37da6802142440736f6
VirusShare_02e62181e9ddc2eb012788721c276e80
VirusShare_02e71673abe08108d56c7507e831c9e1
VirusShare_02f2e0e350d3607668dfeb3bd4775f9d
VirusShare_02f4dda067e0c434e7ef73b24990fc36
VirusShare_02f4e2c87adae1d98fb8f12e022db488
VirusShare_02f5fc8f1bd86b19e69e99ecc260252f
VirusShare_02f6ae54c29100662895b6566ddaeedf
VirusShare_02f7b034965033188c3d6b4c1ca37887
VirusShare_02f33a7d4c5ecb5c7be81d5f63ea8724
VirusShare_02f96f8b8a6a09273b97e015ea71528a
VirusShare_02f22238aa30cbcce8f8d47e6c1521a9
VirusShare_02f35252c0f64c484f8fefc29090e057
VirusShare_02f78173b9620274c6f3c368b5cb3276
VirusShare_02f9013538c7ae1c16d416a58e050911
VirusShare_2a0ebb4b0d9bdfeeb0e3a3984c58319d
VirusShare_2a1b3e94570f5f443be919e2044fb39f
VirusShare_2a1c387a990243d754f4b0a1a8af92ec
VirusShare_2a1ca423777e5479e0c368ab6f91776e
VirusShare_2a1e51da53acad68d58894d58e47369c
VirusShare_2a1f53be98454dc26c1c71841adc3043
VirusShare_2a1ff7df752aa48c287b48aaa29255dd
VirusShare_2a2f9e8c40093eb44556c42220385406
VirusShare_2a3c1dbd82d0da8045f9ccc504550553
VirusShare_2a3cde7351d679497296945c821aa7e9
VirusShare_2a4bf8929f2d83387062c2e90fec7c3c
VirusShare_2a4c88cf97b1fbe7351c656f2b287e55
VirusShare_2a4def9b52451a1a2bf17dd44d5925bc
VirusShare_2a6ca23fb395c73a71cff44861d40991
VirusShare_2a6f2d5135c250f0885853ce21b328ca
VirusShare_2a7e588ef362c713f4603e49ea1ded85
VirusShare_2a8a87da3a037fbe490c1087ca7e00c5
VirusShare_2a9acd351c551d2c20f1809c3ed294f8
VirusShare_2a9afa00571d38e41bec60d845889111
VirusShare_2a44f86278781d44ba68f9a010e5d98f
VirusShare_2a50fa26a86b4dfcce2634e766181d57
VirusShare_2a90a15de0985e7041da38290d20b013
VirusShare_2a91d67d6522da1cd7336554b0a73414
VirusShare_2a94df8bc04398e299533d156a0dc6c7
VirusShare_2a96cff4dde2ce73c13bea6950554a27
VirusShare_2a119bf9b0d739b33e7c5fee2fbde530
VirusShare_2a186bd10fe24319c763308d6713651a
VirusShare_2a378be5bc4d1a9416484dcb6d940b32
VirusShare_2a547f58bd4129dda7f9ed1f062d55e8
VirusShare_2a581b7b31f7faeb18160d8df8e96724
VirusShare_2a637e612c58ba0910f7340f353e55ad
VirusShare_2a698dbe253a619d1f4d157051fe620b
VirusShare_2a804c71206e5eb7b332cfa5c918332b
VirusShare_2a1904e545bd881fd1bd24e2fc79e292
VirusShare_2a6969eb2ee3e2519cc851d82088f70b
VirusShare_2a7702c3a47bd45e7a5d14a9190d9fcf
VirusShare_2a9273c1d8faec9214ae49db0402c89e
VirusShare_2a9795b93a9994009a723220c1982eb2
VirusShare_2a13657a7e08b681be783f8558ee4cbd
VirusShare_2a16333a5cbe5f649977421336aded91
VirusShare_2a33437f1ea66f24c4518e1dcd3b98a0
VirusShare_2a48353cbffa78987e20474fe37904fd
VirusShare_2a64416c8295ef8ea93f4756165536e8
VirusShare_2a69733a77a00e51585d9aed2fb5a6ac
VirusShare_2a80110ae283c564f32b28d6a6655eac
VirusShare_2a9840702ab5d2db71ccbeed771a385e
VirusShare_2aa9d68aeafb55b509bfef418132ee8e
VirusShare_2aa45f5280d0079a3430f61fa48556bf
VirusShare_2aa4713de7641b1898d7579d91ebf446
VirusShare_2aa4800f94786db2fd3770c7b47295ec
VirusShare_2aa13418501c37dddae754280ca807f7
VirusShare_2ab6e96e8af57758828fdf0e6f68ded6
VirusShare_2ab8c7cc07fb40fb240f377e3b4453c6
VirusShare_2ab665127016c60453dece167c591c46
VirusShare_2aba05b46a9b7ad01aa2d6905b499b21
VirusShare_2abb3f72610f3b79270ead2a092afb8e
VirusShare_2abc2ad07a63805c6560cb50d677dccf
VirusShare_2ac43c0d48424e7f3e295f3ea901878c
VirusShare_2ac56c9bf082551c61c31cd499ce05a8
VirusShare_2ac831ad6dc85d606ccaa72cd35b5888
VirusShare_2aca0d58a0bbee4b91eb8b759ba92e23
VirusShare_2ad756f7789e38927b9d88e61fd176cc
VirusShare_2adb23cd63a7bcfebc57a7e6d03ab92d
VirusShare_2ae39c27d5e2b7862e27e2604d34d2c9
VirusShare_2ae71a04ff686c6a6c4864f6e5b00e7e
VirusShare_2af2fac2401cd410ea96ec1bdbcccab5
VirusShare_2af4def21fc1fedb694e1d551fddf3a1
VirusShare_2afbf363468c02c60019cd764deadf4e
VirusShare_2afd7e9226307b9cc48a6038e6fb1112
VirusShare_2b01a8300a7ae22aa8cd1d0aff364107
VirusShare_2b1a9b5771b5c92160d92342878d9d83
VirusShare_2b1e1a0c1340654ba1fb7d5aa563530e
VirusShare_2b1fafe8fc829e7a3b86b4a05498af76
VirusShare_2b4ed0f291deda554c735c367581a7f1
VirusShare_2b5b06e9490ccd28ec8028dce84bfcc7
VirusShare_2b5e8d08306efbd3fa30318ed115a996
VirusShare_2b5f3768fd7d9bd39831e75b2b4f93d9
VirusShare_2b7e75a51e9ac0fbbc763e78e15c5393
VirusShare_2b7fef57749b08eebb6258dbe762bd08
VirusShare_2b46bc918473a1fe90147254013555bb
VirusShare_2b48f447be706ad4a058e124e20c4b3c
VirusShare_2b50c2ae820058bed3805c1336cd0bdb
VirusShare_2b50f8f47f37d2f24f48cbe0bbb0930f
VirusShare_2b65f4ee2e1c9c80951ec73f0974e59a
VirusShare_2b82f268742020195b457ebe5849de0a
VirusShare_2b253eddcb5d67a43df34f0d6ad700d2
VirusShare_2b287fa920c81cfa74519aeade85b49b
VirusShare_2b429c3fcbe1e0807e571f155503f5dd
VirusShare_2b499b6cff76f736c9f10536ddd9b647
VirusShare_2b958bc8ad04b52ae3a73f4daf2f0430
VirusShare_2b3168e8d4908657914af8560b2a1cce
VirusShare_2b15229ca6763b3fd0f7568757ce73c1
VirusShare_2b24428b459dcb9307ae0747b83579d9
VirusShare_2b31212c9ac018bf3a2397304cc4371a
VirusShare_2b0111898c43b79d591a34e1feb0fe8d
VirusShare_2b319729a351d81ead727139eb297171
VirusShare_2b3015022c0204cabac6a67a75d44cfa
VirusShare_2b4175565c28e894d0eb09a13c6c3d5a
VirusShare_2ba3a49570d8cc277ed2c373048b0384
VirusShare_2ba31de6f8940220499c55f66efde69a
VirusShare_2baf688ac54a0cd60b0042358aa84d81
VirusShare_2bb0af8cfead7bfadf6f95a8a7abc85e
VirusShare_2bb6ba78c72df8694c138187541384ca
VirusShare_2bb8ed0071fec9d50ad6850a24b1db17
VirusShare_2bb18d81aafbd27068a4d4965a57b063
VirusShare_2bb54fee101d93af401abf0ef42ef347
VirusShare_2bb0252c816fb7d0b399895349281c85
VirusShare_2bbb93d8bc87ce015b0f950ff3a4de50
VirusShare_2bbc4e2e58d92e16eb52437a893f44a1
VirusShare_2bbfdeeb85089052d771092d50fb3313
VirusShare_2bc4e16c30ea4713bb758e235f5094aa
VirusShare_2bc09e3685dad2baffb0d140bad0cdd7
VirusShare_2bc45ffab3dea7f20200678be20e148b
VirusShare_2bc935ce95d9c5dea8f28a8995ff0c50
VirusShare_2bcb836941ea0c3009067f303aa7aa58
VirusShare_2bcc3851cbe530b4a19eaaf688b9cb89
VirusShare_2bceefdc02cebdfd5014c5183c401078
VirusShare_2bd5dcee0581e7c25dc20208ac7bc23d
VirusShare_2bd18e694f64346fc0b9245ea2519f94
VirusShare_2be9c906ee3b259f7a96b39e291f9532
VirusShare_2be6701aa9b6e4be5ab8572f5191d3f5
VirusShare_2be52798df69c1ea38527ce4b4cda860
VirusShare_2be7175214b59b0d1a1b284cb4ac6f43
VirusShare_2bf0bbb5f446668aa1cf86a6bd556cd2
VirusShare_2bf05e8099d93ccebc2616014c476ffb
VirusShare_2bf7dee3d2a9a8076a1d08f0ee6fd61c
VirusShare_2bf9cc93204ba1a0864825518a09a371
VirusShare_2bf28b503fdc9612c073d034842f08d3
VirusShare_2bf40cf45dd4507c8956b375951d723a
VirusShare_2bf0308ec018c01a0dbd44c1975373ec
VirusShare_2bf734453a7486c2490f8f881878ac93
VirusShare_2bf336006354a410b48f2e9b821cbcf3
VirusShare_2bfc5c7b8107467a41881407b625536f
VirusShare_2c0aa3ccce676462078e82cb32bb9e6c
VirusShare_2c1b7294f34efbb39ed893aa87a4305d
VirusShare_2c2b537b19b164d573b8881411e1e1ae
VirusShare_2c2d7b268a80817015196a3db16e51ba
VirusShare_2c3be3a6e5e4d4b66e4e9cf7fb778918
VirusShare_2c4a7ee0b7f7cbd858a038ed82b99618
VirusShare_2c5fda800b9d1f745f6a707e3156745b
VirusShare_2c6fdc5d88e1c260c8df323b0ade7ade
VirusShare_2c7ca9cf19859e744d5d854bb894cb70
VirusShare_2c15a32bcb4ea042ed0703a23f4f9f71
VirusShare_2c021a89c5251a7db56ba79689d08319
VirusShare_2c24b865edb37378f0c4f6317a369fda
VirusShare_2c38d911c86a9604d24b42c2820ba82f
VirusShare_2c40d2245b7c14dc9b98f7d870a803a2
VirusShare_2c48d45e812d4265552c416c5384a3ad
VirusShare_2c49bfdb47965c14daadd7a5d0c3c21c
VirusShare_2c58a22f099aa67f3dc7685499001a10
VirusShare_2c78e0e5bc695c22032d9e8e3493690e
VirusShare_2c81bc9166ab45a92b204e4ecf5fbef0
VirusShare_2c85fa378c6c5ce3248f2c24f0878c25
VirusShare_2c095c88b96c841d63ab7b77b2f993b3
VirusShare_2c147d1d915256d503dd5a92da69e002
VirusShare_2c213b4fcfb58228c70703818ad08c8e
VirusShare_2c222d93e2bb0439d931b377a7787e30
VirusShare_2c225c6c08925ec5e236cfa0e3bbb9c8
VirusShare_2c467fbfa6bdc23087e5fdfd9ba864a7
VirusShare_2c801bc9eb322782120dba259d87e6bb
VirusShare_2c902a382f90b6e1f0fbc0ae015c58e7
VirusShare_2c0952af09ce1cefbb93885e0858b43e
VirusShare_2c3410c423fe232c0e286d2375ddb3df
VirusShare_2c5121fb216d95353ccae28006c75ceb
VirusShare_2c7398f1d30eb8f4281a87df2f29e110
VirusShare_2c8419a0d69b2c8443d71a4104010a7a
VirusShare_2c12383a4ad74219671ec00a6530e0b3
VirusShare_2c39882a65870c7e8e43f4da02b1e958
VirusShare_2c49048f2b9404590a2191d8dc86fa01
VirusShare_2c49930b3040bc2c0a79b2d4fe08a17a
VirusShare_2c288206b4458523bccc4d867aeace33
VirusShare_2c564999b6869c12d6588a70a29b7f88
VirusShare_2c1752632e436ffd2ea787a4e5747510
VirusShare_2c4883497b9ede11e5d0f75d8977c2b8
VirusShare_2c92350906cf75b4bf2febe8c96044bc
VirusShare_2c62190491996ca85b216392d289a53d
VirusShare_2ca58ad341b8ace08d8a7dfd6044159b
VirusShare_2ca704ddd68aeb12fca2b6be78769195
VirusShare_2ca3142a1ca7802edfa99424c6d9e5a6
VirusShare_2caee87fb3a62086744f8c70f8dee0c9
VirusShare_2cb0ff5a110c7890f184e3505cbcf36b
VirusShare_2cb3f60bcbb1c5b4515a5bbb0208e6e0
VirusShare_2cb7a3c348be67ec851d2460aace04e2
VirusShare_2cb35bd4838ecd09ae92d8be5e0d7c26
VirusShare_2cb06254475b57086c894a82e0094dd8
VirusShare_2cba2635c6adb60c0d0b4c33d42bf757
VirusShare_2cc703a38b567d6712b31204c83a2890
VirusShare_2cd5a5ba2ba66c03f81d01b8ca52e4f8
VirusShare_2cd09c5f5b45a56b075cd66f6e3b9ca6
VirusShare_2cd9b7c73e63f2c5683cf7bba756d6ca
VirusShare_2cd42e6a8f9e66e3f3d5b83f91490885
VirusShare_2cd7350f66424eecfd0a6538aae81691
VirusShare_2cd88105ec7260802dc00f3f5a09b0a7
VirusShare_2cd98539e633b6b79838c9af81590061
VirusShare_2cdaeb6bbc053f1eeabf5f8603f1428b
VirusShare_2ce51c67994a44dd8610b7664f008991
VirusShare_2ce93fb80ec3a2534031ac694f652ca3
VirusShare_2cef1bbf255280c18cbdc30331016fc7
VirusShare_2d00d8cac41b627132410d0efe4c00f0
VirusShare_2d00ec98027611ba060bc61de4763dda
VirusShare_2d1f1ab0b5bfb4baad1169ab2a9fb3b7
VirusShare_2d2c552439dbc5e69c882bb598f6f096
VirusShare_2d003d84482e39ea69268f98ac8a0918
VirusShare_2d3f86ee803ccaeac45ac5bf8923e044
VirusShare_2d4cfd6f91feb01c42463b7ae6c3f097
VirusShare_2d4e425e4a6443e0fe931fa378e9b954
VirusShare_2d5b7285c29d74d60f0530a4bdae87e8
VirusShare_2d5eb6b86b9618a8c5ac914475211583
VirusShare_2d5f09b2f146662dc19bb0894cd861a2
VirusShare_2d8d74e1d929da9e6bf8b630fe1ed054
VirusShare_2d9a2bfc96fec0c313c1cde14e6c29c1
VirusShare_2d14d28f33d8e83e62ddeb0dfecda6d7
VirusShare_2d23c0f9fc15329aa9379b84667c0a9c
VirusShare_2d37cf3b26e322b52c4d8cb7340922fe
VirusShare_2d76a92658bb5888e35a1026f3e08047
VirusShare_2d94b68133254b73309227ea5e09afaf
VirusShare_2d99df9f8f52f01a003a8c3333f859f9
VirusShare_2d409d5acf75f3b59f44220ddf210c4d
VirusShare_2d456e80412403d52425197b731b92f6
VirusShare_2d913d60ec158bdf22becf0abc278dcc
VirusShare_2d933a1495388ecfbc993a1124b88035
VirusShare_2d3569f390168ca0e777b49d7fe982c3
VirusShare_2d4676a3d56e66069611c51a652e616e
VirusShare_2d8671c94ecd4c1134d30ebf1fb3e8b9
VirusShare_2d9673d0183144685717fb486a579498
VirusShare_2d22682ff149e7e57483d98104639cc8
VirusShare_2d406036ad0a41ce7fb13af0acf59658
VirusShare_2d520325cb22fdced6f8ae105ad43b38
VirusShare_2d846265f6569547490fcb38970fc93e
VirusShare_2d3770588be7014239dbde8d11c477f4
VirusShare_2d9646345a25f1355f8b1a2781724be0
VirusShare_2d53434521bde877c8d6aec5a5b913ce
VirusShare_2da9172b0a4094cd3a369f9e97a9371d
VirusShare_2daefbb904f8a7288a962c6b24dcc965
VirusShare_2db85ec0b31cb4ba946da0f2a31f1b84
VirusShare_2dc41e96901ca39b8f91d2c7a669bf6e
VirusShare_2dc465a56e7b772efc5889bb3c38820b
VirusShare_2dd6abb0dcbbaba63c4f0a5bf76714f6
VirusShare_2dd6e6b838b22c600ae6927c0a0e1526
VirusShare_2dd8c6963f9cb8ddbc7965c11d3a2525
VirusShare_2dd5023d2c33b4240f812c667a7f7ec6
VirusShare_2de0d0a7d1e0080b6fe52c11ce1a2e4a
VirusShare_2de478d5d7f98c17d5cafe20b35790ec
VirusShare_2de05934faf100bfb1eabd4c2b9f13ac
VirusShare_2df7dfa91fc94b49afd39eac5ca2f487
VirusShare_2dfcc895b5b6992be306714612455b41
VirusShare_2e0b59a245d0bec18cdc5d51e0c5f934
VirusShare_2e0b418add57b846dc756101aae350bf
VirusShare_2e1a193b43df38889e81c0d637c1019f
VirusShare_2e1f20969eb1174b35228cd4cff2b5ac
VirusShare_2e3a1ed583a60a7f5f4aa2a8f348a9dc
VirusShare_2e3f7bdaab89bb382199e35e40541773
VirusShare_2e3fcd5e1ef12259f2134bb3faabfcb9
VirusShare_2e5b12062fbc4bc5b18d0c8848b12e2a
VirusShare_2e5f123ae000007f7e2755e43370150b
VirusShare_2e6dbefc6daed5c4c46d65c37d0b3ec0
VirusShare_2e7cc0b62b66a41df2162e749e76053c
VirusShare_2e8c55649132c6a260d157ecfa07f21e
VirusShare_2e19c99277e543db9353116ab6c577cf
VirusShare_2e21ea4337087996f0e3ff8325fab06f
VirusShare_2e051c4be5d746914d8edddb1fe1169d
VirusShare_2e61ad5cf8252c17d632108e03caac65
VirusShare_2e66cc15ee15d8cceae9f091de1ef7d4
VirusShare_2e75c48d8854a4f3610192585f285657
VirusShare_2e77f6f1e90c04dfc9c620b280d8e421
VirusShare_2e79b3af2951d3ac357549573a144102
VirusShare_2e86d3e2eaa4ff0097050d41e7b890bf
VirusShare_2e96dcdef4c8961d735bf479f661c2d4
VirusShare_2e98a580e1b647831adea80f148c14ff
VirusShare_2e192d6abb114a8ed3efa4067861abc5
VirusShare_2e274ea033eb800627cdd6b021d9f4e4
VirusShare_2e0291c6979b842d393256fe96becac0
VirusShare_2e354b44b34dfa75413fba69dbbc3dbc
VirusShare_2e655b78e78a23fa8279f8985f639421
VirusShare_2e699e1e63aeb1c942bbfd9c363b1996
VirusShare_2e814a5f5c114489ce38a117fabf3d18
VirusShare_2e4073d6b812a4a9e7958d1dad2bb06c
VirusShare_2e4431e314c8bad5cd8638df2c4c489d
VirusShare_2e7406dc6d71a7b52f92250cccb4586e
VirusShare_2e7562d16753dc6a281464013e5de404
VirusShare_2e8824a9a0bd6358408737e8b1068c02
VirusShare_2e18741aaf861ac1443c69dfec108076
VirusShare_2e31953dafaaff8d2e0f256f848227e9
VirusShare_2e89414c13b2bc4d6b2dc4b7fb91ec73
VirusShare_2e809595ddee060eeae35fdbb1688eb6
VirusShare_2e965835f33db172a9fae199414e8dc1
VirusShare_2e4378732044f8babb5887e7f73c43cd
VirusShare_2ea1aebc8bc38568922444eed401c060
VirusShare_2ea3a46339b814d8346882945f6d8e94
VirusShare_2ead6e388664bf0769fa224fc85bdb57
VirusShare_2eb5f3609a11e348b4abf49108b418a4
VirusShare_2eb5894db09d4fbcff2dcc62653e34df
VirusShare_2eb8136926ce061d7e40d9b697a0a8f8
VirusShare_2eba9066daf2f9d5dcf661f026d90625
VirusShare_2ebc6fce54a8c56705daa1300b28ee32
VirusShare_2ec1dc2b7a7b2d1160e3c2ba20b66c01
VirusShare_2ec4ac42800426d294dfb465ed8c0eeb
VirusShare_2ec12c84bbc70aba7fa1b3b30bbbe8de
VirusShare_2ec259497d7fec9dd52411329b71d535
VirusShare_2ece1e80cd1b0ff549c79ff27899e795
VirusShare_2ecfe38ec8230e7c661b86a9d0e1574b
VirusShare_2ed5bc88756df48e922a254f73ace4b6
VirusShare_2ed73e3f42a73f095db8ecdc2fa4de20
VirusShare_2ed79c9ec024bd389db814a563b4a096
VirusShare_2ed81bac7c9dd70579f810cd6121b33b
VirusShare_2eda08b94ad5e170ae0a6529c68b9b7b
VirusShare_2edaae8bce5979c0c60292b0aef4282d
VirusShare_2ee1a309372b6585d0bbe615183db184
VirusShare_2ee058f7fb9b5eb8202060a8a77090cc
VirusShare_2ee93f216fac55438f5b99feefc97747
VirusShare_2ee5462c81fbcbc6e596668883570b55
VirusShare_2eea28056f14637e6ac85b3aa758876c
VirusShare_2ef0fbcc4abec6a815d546c70282f953
VirusShare_2efb9d194ab09e5a2c654a82c78fb2e8
VirusShare_2efd1e21fa0e209d2d9d30e13253145e
VirusShare_2efd6e962eb60ab4235e114d8068dee5
VirusShare_2f0fa61f3c08d6ab55cdc0dd5c03d8af
VirusShare_2f0fb4f3630e2d55f560f38e7387f9b0
VirusShare_2f1b49f54479cb5f92fd2d2740300e00
VirusShare_2f2a3c29e16a087c4187b8d5ec34d4a5
VirusShare_2f2b99f171b31572b80de34cb810c9d5
VirusShare_2f2c186e539dd1f164500029c1cde206
VirusShare_2f2c792fe1ccf6495968151acfbb5db9
VirusShare_2f2e6e89219f1367b2d086033312c5b2
VirusShare_2f3ab9aa28b0efbb0f14e99ff9fcfadd
VirusShare_2f3c21665bdaff1639fc0590453fd7f9
VirusShare_2f3ebc6b1f7bcd4f388b8402daecc9aa
VirusShare_2f4aaf154cfce5ebd9ff1d8c1f4f6ddb
VirusShare_2f4d7b0d5d12c1b7f6ed55185297eee5
VirusShare_2f4fbc240c01412a6d9990ffa8198058
VirusShare_2f5b422302850e952f9f69ba4df733c0
VirusShare_2f5e8844e35f7368d5de5c0262aa1edf
VirusShare_2f5f371642f873cba25286622286ea7b
VirusShare_2f7d9137b950e38ea71d45105fd76d5d
VirusShare_2f7dbc061c5b508038a7e6f27286ee81
VirusShare_2f8da65571cf7750f3429fb342c6b9a1
VirusShare_2f17f24916ec0e5d5b39580b529a0fec
VirusShare_2f20fffaa88a1b49448042b8844d33c9
VirusShare_2f62dbca0a27730b06650261fdd9c144
VirusShare_2f85c2f5b64b6ef9532056fb43a26280
VirusShare_2f90e10e242b5c9881bb9d895cd6b0d1
VirusShare_2f92a529cf1a082fcdf2af353434b360
VirusShare_2f993d4268d6f46380c7b694d62b1b38
VirusShare_2f03115a3c9096e0f0f8ac897706c2f4
VirusShare_2f3402acf051c5b73aadbe4d59d40aaa
VirusShare_2f5522f0b33e106d3969fcad0c644ef4
VirusShare_2f6913f49d76cc1dee25dde15c93e0be
VirusShare_2f8845ffcdcc6b296a22966827c948d5
VirusShare_2f29843b8018f3a18cd1aa228fdba980
VirusShare_2f39320f2a7897ca437a80e023bad963
VirusShare_2f43932eda2bbf08c1d640a002bcc9cc
VirusShare_2f79618ebda992898b73b366f50976b5
VirusShare_2f97875bc008a1d662021cd7c7f7f6ae
VirusShare_2f316981c5558a434ca4818a811436cf
VirusShare_2f409691aca333697ea02a57cdc283b8
VirusShare_2f3315018b4abdabd5b5f8bc1c704e8e
VirusShare_2f43236679e5321e4db9ee166bcbf6c2
VirusShare_2fa85e1ce022e3bef02028f7baf13f55
VirusShare_2fab3a863075cfc4e594ec2db6789f59
VirusShare_2fb7c0ed17620f310503d6adc626dc06
VirusShare_2fba39b3d87a0c95e03527535f396008
VirusShare_2fc02a8f26efeb783c580f546954e3f0
VirusShare_2fc4ecff72305a64f76c4be89b0e520f
VirusShare_2fc9a335c8b5865e2a81005508d6b20e
VirusShare_2fcf21b57d3437ce378b2965640e9cff
VirusShare_2fd66e2dde1d39f15543685c36eb6158
VirusShare_2fd567e4f9596e6b33dd5e56614abe9f
VirusShare_2fdbc21ec4fe8035bb482f0cfb773bb8
VirusShare_2fdeb6cfe82a7c707e336eddd42c4b94
VirusShare_2fe6c0b5600f93dc4ef9bee4bc57760b
VirusShare_2fe052e323d0b17fc7139ac7792b7135
VirusShare_2feeabead630e52ad963e3d57bb432ba
VirusShare_2fef364a615206a079663af79804081a
VirusShare_2ff1a6c4cf93b1ddde4a402f082a738b
VirusShare_2ffb0dc78016488a696a8453b4c57fe0
VirusShare_003fde37035c9c5a743a22cca5a8ded4
VirusShare_03b5d13520f5fc712fe6f1c209b9e250
VirusShare_03b27e4838f9a56b5d6a3fe7b6ebe1e8
VirusShare_03b643de985529a555f247fe11a17e9b
VirusShare_03b3421faed37a658d5f8ee9875c539a
VirusShare_03be772480df6de78231ed1ddba678c1
VirusShare_03bf63d6690fe014ab78226f126f15de
VirusShare_03c2ce8b7fe43bc0da170f4b86644b50
VirusShare_03c5fdcebd80d0f2fea91e65ff7265c2
VirusShare_03c43ae9fec5a1fa4870342e65839843
VirusShare_03cdece7395bb7409c4f9f57ddf3c9b7
VirusShare_03ce1f291ce5223caaf947472c2a5fe4
VirusShare_03cee56431c74ae69590139a2a62da9a
VirusShare_03e4ec50cb60bed26c298ddfe1ff4f52
VirusShare_03e58fe6c0f611cc1b09cb1b957c3c59
VirusShare_03e7649d61fe31d9ab5c7dff0fe69cbd
VirusShare_03e3024284fc0433c4bbf74b72a6b180
VirusShare_03ebb3e67302d3e9dda9a527ec7fb0af
VirusShare_03eebf64dfd9a63a4b0c0fadbab32121
VirusShare_03f14a2f06e3e519883c543436013ca2
VirusShare_03f15bb40b82039cae1733ad8fe24815
VirusShare_03f182d1fefbd1afc83df9fc36cda495
VirusShare_03f2924633244ac2403e2320d21395f5
VirusShare_3a0c086acf0e12be38837c3caaa59637
VirusShare_3a1d960e12b562a76c65a98b70cb5412
VirusShare_3a2f514890ac932a4967d869b152fb64
VirusShare_3a4b1e7f4bf370eac2a559a084936b64
VirusShare_3a4f80c0c0729f15ef0d5ec27ed6c2b2
VirusShare_3a5a937efa3d763d9014355839469fab
VirusShare_3a5cb55e1bfc26e3c5159c78a1d2bf81
VirusShare_3a5d453ab844f56aae1ad0f3866ca07b
VirusShare_3a5da7314cd95185ed435b52cfc88ed1
VirusShare_3a7c994b9fff7f399b29d2d3fba001bd
VirusShare_3a9a02f53a41668b477ff4ae67e3b8fb
VirusShare_3a9b0a665d5caff6fc5fda5ebba6c20d
VirusShare_3a9e3f17c0ad53d7d10eb8acb44ebc46
VirusShare_3a25ac8ae9536d50634bdf68b14e877e
VirusShare_3a27b72502e9b434b1cc4a1105e7b365
VirusShare_3a79cad56135bba75fd91b437108b903
VirusShare_3a87eab6b0c2b20d3107bc8881407574
VirusShare_3a90ff7fa74d92c0a95ba3b495389f35
VirusShare_3a98e36c3947351263223bafbfa50362
VirusShare_3a109f4f647e739da0368a6980805351
VirusShare_3a506dc79ab43f5e69d17a96f0657653
VirusShare_3a559cb0154da65f54b22f2d10d13f06
VirusShare_3a599f55f5fd38b328748e30933cb28f
VirusShare_3a695e4586004c82ea3c27a0c3dc1183
VirusShare_3a740d2fede3bca045c9d1ac7bb18ecb
VirusShare_3a779a3efd41d68592c57e9ac6666b16
VirusShare_3a998fc2ff324f7aea417af081429854
VirusShare_3a2241fe92afc56835e7018af81e45b1
VirusShare_3a4560ac711056b11ee87d23a314272a
VirusShare_3a23441dc544bbe51cd623076e796952
VirusShare_3a65018f03daf6ef0af88e22ec131902
VirusShare_3a164253c7155a8d118fb025bfaf1b7e
VirusShare_3a685790e2b65eb55697b9ab9dcd19af
VirusShare_3a968798bc722893df6098afcb7d8ab1
VirusShare_3aaa0f97c65f1acc90ebbeac1ec7f0e2
VirusShare_3aaa616ba36526e036fa69c3900c5f2f
VirusShare_3aaa9098a8d003c5ce73d88e7819dd8c
VirusShare_3aac80aa8562556fbb70b91cfe5b6526
VirusShare_3aac85790ac246916eb450018e67338b
VirusShare_3aafd825ea2cd2629821b202a6d3d172
VirusShare_3ab1e6cca2b22fd2ecb9c4daf1374658
VirusShare_3ab19be26091746ad00a99b50b5bd4b3
VirusShare_3ac33addf3ea0cfa7b57029d597b0ce7
VirusShare_3acbf5231ebe649ef3224959d36163e4
VirusShare_3ace78da5615c7f66b97c260ee3c0053
VirusShare_3acfab32d6736c23ea74c660973a707f
VirusShare_3ad0ef61b3c49942f00bc2852a759936
VirusShare_3ad31e5c660d06282e609eed69ef8aac
VirusShare_3ad199415e75280152abb26a0530eb32
VirusShare_3add541dde37401cc8314a92993d6825
VirusShare_3add4537a4396b6e932d68609362e70f
VirusShare_3afdd6c5c43a9c47274a69b50d0b98de
VirusShare_3afe01c6f7d76b594789217d2d870bc4
VirusShare_3b1a3ab2fa4ba3bd1adb5f198abcfd59
VirusShare_3b1c0694254cf2200bb10de5d23ddeb6
VirusShare_3b1ebc682faa866974026ee091d14202
VirusShare_3b1f95f0c348a45c1bb5f9c65655dd74
VirusShare_3b1fe0c95d28a47f19920308dd6c8d8a
VirusShare_3b2d0c5d9054e05ec3255ff88faaa8be
VirusShare_3b2ddcba2b2496afe7f255a5e5289507
VirusShare_3b3d0e11aec9313978b896f3ddf96b81
VirusShare_3b3d0182b2bb2f5d66824d211cabf7e5
VirusShare_3b3fb36404843af6c8eb1a1bca6d82cf
VirusShare_3b6a99dd350c6fecf5e3d34f2d8c08f8
VirusShare_3b6c99ca46ccacfb3db239cad3b41d9f
VirusShare_3b7d1063a2dd62689533f42ec65fe5ff
VirusShare_3b9f18027e073effc248d62f2b25fd06
VirusShare_3b21ad251c6bd5df633ae744e5fcfda5
VirusShare_3b59eaf0e6b147a00a36efbd8e9deaf3
VirusShare_3b67d0057fc00f8ecaa77bf5eb9939e4
VirusShare_3b69d72e2bdf6ff35ff7df1df1b93855
VirusShare_3b70ddc391a3eeee9c355384c9914cbd
VirusShare_3b85e95b649d0d4fa4a304c97822823a
VirusShare_3b95aad874505260e470e1d9595308b6
VirusShare_3b330e643e44782391a5a90c49724181
VirusShare_3b515fe660b28737f95f2122536acfbb
VirusShare_3b543d37bfe829c43f10cc51a54168c3
VirusShare_3b574d1ae7c35a8c91b11dcfd424809d
VirusShare_3b642a0dd1431afc3f4695f401ea8789
VirusShare_3b694fc03b18a053da882e6a709eccfd
VirusShare_3b826be60599aa787636521090a87567
VirusShare_3b951e9452c02817a602753463958d67
VirusShare_3b1965a093d68fe6274f2e9204617818
VirusShare_3b14230d8c3dfed85066433880fc8af0
VirusShare_3b31023c62f98f0e9a5da83053d72981
VirusShare_3b38277b867e55f9fbcc02ac0cb06947
VirusShare_3b166276a33d3c4468eec08a577e8f27
VirusShare_3b222390fd59971b66bf38c841aeb7d8
VirusShare_3b487772d47e9ecf6b9202008014e86d
VirusShare_3b599893a19a59ce0f8841113406242f
VirusShare_3b620938fc106448b88901b025409c25
VirusShare_3b986480dadbc68d35947a83c5bccbc7
VirusShare_3b7710722772b78514bfef2db4d99350
VirusShare_3b309777631203ae5da4c8030b2bca4f
VirusShare_3ba4c1fd431afe404641ad9e4fa25f12
VirusShare_3ba6cf065c20cc797dc2ed84331a1f6d
VirusShare_3ba76f7099b978e96c4074a960e93a10
VirusShare_3bab3f9c868f5f17c8dd84f883719650
VirusShare_3bace81b462d12d60c680b7c4bac278d
VirusShare_3bb7a7658d066b1bd59c4d020025e1f9
VirusShare_3bb645859b6dfa11b18adbfedeef1caa
VirusShare_3bba72d6bafde2b192e1ccf681351dfc
VirusShare_3bbb6fd9ce614cd0ec42ae8fd5bba296
VirusShare_3bc1f297849fccf33f261adc1fd4d5f4
VirusShare_3bc5d8fc4d449de1d2464b38f8d1ee8a
VirusShare_3bc31eebdf8374a9751b0e492de2811f
VirusShare_3bca72de50d8d54981b4353ed60d285e
VirusShare_3bcafb816cd1bb3c9827dd66092fe54b
VirusShare_3bcec724005557122d8d8c4609573bfa
VirusShare_3bcf29c48449c668b850c2b128bea774
VirusShare_3bd15b924457d7e6838b48e1cea7e89f
VirusShare_3bd65a24abc4c0dc05d8b4bcf9edcf31
VirusShare_3bd177b7db4c928fd17af1db81febb92
VirusShare_3bdef62613faeac17447ee95386f18e4
VirusShare_3be2fab145b3cae8f877c76473f56379
VirusShare_3be3e9469b49cf53d27d994299e62313
VirusShare_3be6b44d44e7170e9c57242d47aeed7a
VirusShare_3be95f006c3e8e12bcabceae75154942
VirusShare_3bea0c3648ff9c0ad8a79fdd636b49c3
VirusShare_3bfe37fec2a9417edb02070e2e5a7224
VirusShare_3bff1cfaa3a0b3f6be37eab1b3fc2624
VirusShare_3bff6365ce654382f9438b18d024e4c1
VirusShare_3c0a6dba0c252aadf2ae7bb484f20841
VirusShare_3c0bc2a72cab79a4f822213a01fe12c4
VirusShare_3c0cbaad147a17f2c091f0ec79320f94
VirusShare_3c0e7b1dbe1777fbe41801e6dc6d8e8d
VirusShare_3c01d4dac036a332652924da9cd6bc39
VirusShare_3c1bb56f567c50adaab659b80dfc5c0f
VirusShare_3c1e18dd005489a0cbd95d17005c9a56
VirusShare_3c1f06ad9b2104bdf21c9fc0bb633f51
VirusShare_3c2a44026484515311347181a6519cf6
VirusShare_3c2aee7b73d09bc3c34434c88a2bb4c7
VirusShare_3c2b3440d8ee811978669078364b18bd
VirusShare_3c3ac3b463ba68599d7d6a9b75a26785
VirusShare_3c3d86e35ab91f7d5e7651ef86c419ea
VirusShare_3c3fd4fbea497bd605a7bd923d0df923
VirusShare_3c4f462fa86b3acd4713920df3ed72d5
VirusShare_3c5c34227fa788b82ee944cd7db71469
VirusShare_3c5f00bfd750290396d3139a13fcaa84
VirusShare_3c6a0a4548a05a67311e1f3a499cc973
VirusShare_3c6c07db817cf57cb3e3e98cdba6e071
VirusShare_3c7c9f97192aa871e8073095f0077dff
VirusShare_3c08f10b198f7e6204acf9bd1086fea8
VirusShare_3c8aca6e4dc65bd1199de2e3ce582f3b
VirusShare_3c9eed651445aae1100570f86d9dd809
VirusShare_3c21d3d47367ce0889b0083ecd412f7a
VirusShare_3c55f711c61d3446e17fed63f6591ae3
VirusShare_3c76bb4304c58f8bf2282c6bcc0e7c85
VirusShare_3c78c108825271f9a9cd66450dcce49f
VirusShare_3c83a2bb64b8c6efb638ebffdd30a5f1
VirusShare_3c96b93989ba067e817db98c79b7ef74
VirusShare_3c243cd620dc8dbfc70c018cd49b5edc
VirusShare_3c499d630d263a2432a7e05f0bf0916d
VirusShare_3c568e7d7b3e0be0858d1f66ff4db97b
VirusShare_3c594d46a5fec2ae4affacd9fe8537e5
VirusShare_3c1248e6800f55fe7a5d1e796cfa6dcd
VirusShare_3c3953d853c003b8effd907348c4ea8d
VirusShare_3c4384e406858d8a8eb7b5236996bcbf
VirusShare_3c7657e631146e29c817d4bf6e3bcdbd
VirusShare_3c8615aa02440084cccc602108f63a17
VirusShare_3c9710be478df9b717897a4cc19a0234
VirusShare_3c35689da93c713bf923ed5255f00af6
VirusShare_3c76468a5507d1d49904b36f3cfcb2e6
VirusShare_3c3697482bc6da22c0438e7e55e44a32
VirusShare_3c5400526fe058fb33745f388bbaa121
VirusShare_3c7096690d0802449d97706471d48a99
VirusShare_3c560653796a2605ad6b319d7fe8177c
VirusShare_3c5712544324bb225a41d60f686d42b4
VirusShare_3ca241be4156c21f73624be2d306020c
VirusShare_3ca485f698350af676c4c183323dc2a4
VirusShare_3cb5ba096fac779b27ecfde220db9d15
VirusShare_3cbf3bebd37e19c56a53884114b920be
VirusShare_3cc3f7ab2ac12ebe76c4f8758df8465a
VirusShare_3ccb2ba0e15a839279b5b1953716df79
VirusShare_3cd4b251981f0c493f7087e8c481591f
VirusShare_3cd278a3b39f40c7ec2ee292922f3524
VirusShare_3cda59811dda15ca8598076e9b709213
VirusShare_3cdaff0a27fcc9f53e2a08f6b4b3cb24
VirusShare_3ce3fcd000783aeb77d0758ad563c0a4
VirusShare_3ce53ec70fb273aabdf327dddea4e543
VirusShare_3ce930bb67c3452f2930e08b7baf9b94
VirusShare_3cf7c55012570f806c5d8b7f8fab86e2
VirusShare_3cf8a065972c64efd2db56d2470faf88
VirusShare_3cf497b178b2b4163026e42d71446cd1
VirusShare_3d2eb14b7e002d83c54a2d60dbc9c8b5
VirusShare_3d3c460eccaa9dff9e16624e4531a0a9
VirusShare_3d3c90895ba490f8780aeb6c8d44d720
VirusShare_3d4ea921e85b53e6e60aa75383d4cd03
VirusShare_3d5c49dc4d151068cec1fbe99192b259
VirusShare_3d5e7dee12be6c36805c40a93474c2c7
VirusShare_3d5e9a6368b7c9cdd0e32304674a4647
VirusShare_3d5ff4bcac4974e4a3f1ab190847d6fa
VirusShare_3d7d221f8c975b44c86be18db550ae9c
VirusShare_3d7e04e37db833f47d08975e27c69a9c
VirusShare_3d8dbf098d5e1ec21d85a09c25b61572
VirusShare_3d9fda8cc8582166d18cce5edbc7cfa3
VirusShare_3d50ba425d10f27f091cc2d361bf344d
VirusShare_3d52e9c4f009d8551d65ffc00c31442d
VirusShare_3d57c19a9c2ef2093a41abbe85fd2f50
VirusShare_3d58edcda67669b51efee5110e8e8e5e
VirusShare_3d59e6cb1bcf5e07507c8a8e0ab2b91e
VirusShare_3d65c72f90dbe37783c7706b8e6845b1
VirusShare_3d79d1471a5194d5ea7cfb641a6b2592
VirusShare_3d84f20910e937a30bdc6b0a39cc5ab7
VirusShare_3d87a80aed45d8be428e1dbe2250f534
VirusShare_3d90e87e512d28a830b33953724bc496
VirusShare_3d91b550ef57504fd3dfc648c49f28f6
VirusShare_3d138b1f4255cd76f8b528f739772bd1
VirusShare_3d211a0d0ab8f247680d900feac0dd7f
VirusShare_3d547aded8bc12a8480a4057dc509d90
VirusShare_3d937a6952805b88940f17bdeabefe65
VirusShare_3d944ce3bc613201dbf7b53296e76c28
VirusShare_3d965db7d023e138aff2d5c8a58e73fe
VirusShare_3d003395e526d5b2e288c05f7519b6f1
VirusShare_3d9141e3bf4a49843996dd35ef75cc9a
VirusShare_3d017874c1e258de96d77e2524e107c6
VirusShare_3d56817f6ad9c298b280ddd1b04df668
VirusShare_3d57284d1fb1ee17181122718b1d5950
VirusShare_3d746240d28f8c6c7f6ee59686150e04
VirusShare_3d9752761aadec2bf6c196df4cb5c4c0
VirusShare_3d9957685fd7915fefbaacc8f2c1097c
VirusShare_3d14365080e4834853afa846ee43e640
VirusShare_3da8bd67f022d5864a8cfef847b88c83
VirusShare_3daad4d1beab47ec402495a8b8a356ef
VirusShare_3daf7deee87308761e513d8cfecb32ce
VirusShare_3db1b7d81eedceab06bfb2a2c4d96a0a
VirusShare_3dbcd8fcb215971da0f3a4b36d9a7898
VirusShare_3dc6871fe1958b32d658d780ea37f343
VirusShare_3dc56494e291b0164cddbc58cf682d9c
VirusShare_3dced799a2bdd873a293f9a97c5f3046
VirusShare_3dcef893bcf288a504f12e563711f25e
VirusShare_3dd04ac37f4fa4620c451f14b6cee0a2
VirusShare_3dd5bce26ddbe2f0132b6978bd56fcee
VirusShare_3dd26d9c1526bf37b57ba658cf4c627a
VirusShare_3dd881b4792838ccd4c7520dc0102fd6
VirusShare_3dd5092b317e1925379d3293aaf440b0
VirusShare_3de7a5757f7c7601c30275300436233a
VirusShare_3de20bb80b587d436b3efa2041c9f3fe
VirusShare_3dea42b30b6eb7bee92b371f188a430c
VirusShare_3df3bc3a9cee63e482ec763a44a66b14
VirusShare_3df6d6165e1e31f62e1dd77f3148ac9c
VirusShare_3df989e25f67de188d025eb22d23f25c
VirusShare_3df8132ee48db31b1dd86d6e30eabed4
VirusShare_3dff8199c84294d2f8677806f090b3e8
VirusShare_3dffb109832788f35ace7c5407a95d15
VirusShare_3e0bba6f8709f6782ad18ada2c9cb9d9
VirusShare_3e0be29bab65c5a85c848e559883a103
VirusShare_3e1ad70eb0ae9393f39d53166905fc77
VirusShare_3e1db3930c60408d07efbc628796251c
VirusShare_3e1ec491bfeba637eeace0955a86c04c
VirusShare_3e2d5d437a9c4743259aa93bc5789c51
VirusShare_3e2d9875f02554a3722d4356a9a4a5ab
VirusShare_3e3e0e5a2fd236f7e6c5bc71ef9f9e45
VirusShare_3e3e82c0a6eb552e4c2227085127ea0f
VirusShare_3e6ca2657a5150d86e64c8d37c374d64
VirusShare_3e6d306d12b3d891e9b314aeaaa4b4c0
VirusShare_3e9ba2674d028738883a387f3ed1712f
VirusShare_3e9e41c31c03c9ebf6fb95d742251d49
VirusShare_3e10ed272eb37ad7c83a09497f8febe8
VirusShare_3e22b832fa865a4359bfdd19a43b7e66
VirusShare_3e26f6f93fae24edc4a622641a344da3
VirusShare_3e28c38493a6e273f386bd0f927a06c8
VirusShare_3e43ceb36dd8c0eb775fb5df55c575ae
VirusShare_3e52e874945fa9a592f1ff9c2d0cd8aa
VirusShare_3e56cff8aa9105c231112e32804b434d
VirusShare_3e65b61da6baf23a572a2880d070450f
VirusShare_3e69e7fef076cebc32404f010d01e29b
VirusShare_3e78e30152ec3d8987e4cd63719977a6
VirusShare_3e82f880fabb3f3704e6958ccb27879b
VirusShare_3e087e049c730c06f1530f562e14b96e
VirusShare_3e253a2ebbf8c0218a7aa87f71add63e
VirusShare_3e370dc05ed666709b302a1d9641ed08
VirusShare_3e536d6232d88efb66c10e2230195398
VirusShare_3e618f61af4c24b92948a49d86fb71ed
VirusShare_3e721f07343a8e46e39fd4c9dc1893a7
VirusShare_3e771b6990778d6ea07db7b745f0efe8
VirusShare_3e849a0e770af8f8d4fe769a6e58e359
VirusShare_3e964a04ba967a9133e3894e367844cc
VirusShare_3e983d827bc482b571b3f5dc93dc066c
VirusShare_3e2949f4d462f5a466bfd5b68f481bc2
VirusShare_3e08461b77e9a8de80e64d32e83eb028
VirusShare_3e08814d83a5f5de113cf721aa610c64
VirusShare_3e13662ee2da1fb7f15528df072aa5e0
VirusShare_3e31494a3c52ccb7c08ad81a53dfb73d
VirusShare_3e457984ba67233a18ab0cf0e77380b7
VirusShare_3e67233208b48cb5fe8b45b5a7c812a5
VirusShare_3e82415064e764a850ce199f827097cd
VirusShare_3e0255810802e4afaca0a2290e2ae719
VirusShare_3e2039117053e9e5d58114bb9fdf963b
VirusShare_3ea3d94261d80d1b5a0ec56d885f52fa
VirusShare_3ea34fb4782296f1ae093c70b8447392
VirusShare_3eaaf39441eb497eec645b2684112434
VirusShare_3eaf71e10669c256d6be6ac6e20206b0
VirusShare_3eb1f1f8c829301667cde8366f5725d9
VirusShare_3eb8f2bfd9fa81941e8695ee04adaa82
VirusShare_3ebd58270c8214c6648efd1f23df8c4a
VirusShare_3ebe00dee5c3126e70fdabbe3b7cbb76
VirusShare_3ec3d49ce0122490a7800ef84b62277f
VirusShare_3ec463e7f171f0ede1e4477d13845515
VirusShare_3ec69580c730dd7b48eda2a8da1e6b89
VirusShare_3ecc248367c1bfa5b64f0d8fd7e466a1
VirusShare_3ed62a35b0e6ba2f21e57eece6a2ac65
VirusShare_3ed6825b21ad277e56d8bf540396bcc8
VirusShare_3ed2503417fd52b0e61fb344eef1e2b1
VirusShare_3ee5d80f2c145bc544d9ca55ce0c2010
VirusShare_3ee52d90bf0b023d4644c2a32c8c0474
VirusShare_3eef9d25495a45a088eaa05a2f453802
VirusShare_3ef183a84233528b2c1c59ff0dbc594f
VirusShare_3efa10f835e275ef5bf92ceefb2baa29
VirusShare_3efaf7023e72fd0f3b309cd762ab34fa
VirusShare_3f0c87794c60d6db7d82fbc6ee1a3ac0
VirusShare_3f0d58b84c03599a5530bb4561459799
VirusShare_3f1b02684fe07855d3c367fdc87a6f0c
VirusShare_3f1d0b377ec102f4f619ce771418adda
VirusShare_3f2a21e40fb947a4462de62ef168a84e
VirusShare_3f04ce651e98cbef2af9c9e32b4c4057
VirusShare_3f4b7d981e49cc20d555edd0e7dafbb0
VirusShare_3f4b5976a442d538588c2d1d85f620f6
VirusShare_3f4bb322658880f74e9f19beeb67846f
VirusShare_3f4c9b1300b213a0a5ffca54cf7aca56
VirusShare_3f5de6eca9dc53f2caf6d5ee3757c243
VirusShare_3f5e8c565e23d16e22a9e3d243621147
VirusShare_3f5e8055541af6fa6c9ecc6bccc194c5
VirusShare_3f8e590aa56adbcccb7bb87c141b8cd6
VirusShare_3f9a781b4085aa18aaf70d0dfa069de4
VirusShare_3f9e6b7eb1e0bcd749b72f68228f6cb6
VirusShare_3f9f44628a6615d73ecc988102f57ae0
VirusShare_3f18fe7e914d42f3b9f5690ff7fc4e08
VirusShare_3f21d921933613a881b65fcba187d2ca
VirusShare_3f32ac2bcf25d97f51af4593c3ae1be1
VirusShare_3f57e4ce65f118328326578ef967c616
VirusShare_3f82bba0ff18e23c8ef9c2bb793f4352
VirusShare_3f85c67223285ac0e661ebb3b79a3541
VirusShare_3f536e8b97dea0942d64c997316a2751
VirusShare_3f900df9aa80a76270280cffe5891834
VirusShare_3f906dfb00d444cd0ca7e7af05981221
VirusShare_3f979c5f8d3bad937f860a25f926c8bd
VirusShare_3f987e372b2a84a6f4773b0e3cd5c0e4
VirusShare_3f2896efcb965b5bf3f0e9f58bcf6da8
VirusShare_3f3446c4c11c7d241f9947dc5a7f29b9
VirusShare_3f81428dfeffa5663333bee7e876f868
VirusShare_3f81929b48c276a15c86349bd5416112
VirusShare_3f4686030c6f41f3af091eca84831c1f
VirusShare_3f4933024d196ea5c139808a33f8c409
VirusShare_3f155909692da53dc8baf82d10cc4201
VirusShare_3fa6580d19814ace257b0238473fe97c
VirusShare_3fa6680d7083b1d2115a2652361a2b06
VirusShare_3faaa17a18578fc8c993b1411328f582
VirusShare_3faffcca161806ea1a264ad5eb19c37e
VirusShare_3fb7380e5ffd230ae70019d0d9861695
VirusShare_3fb78163a37be33c98685bd0fba643ae
VirusShare_3fba3aabf0a1b601767053c8576b1037
VirusShare_3fbcb40c2e87bb757ab0d8983aee2d2b
VirusShare_3fc3763b9c1daeb4d9b18ae078e33e51
VirusShare_3fc6365e73d9e2861f142cf9c2bfafd7
VirusShare_3fcd26c0249980c542471ec9157150ae
VirusShare_3fceaa0bc15e4138763f62ca99ec537c
VirusShare_3fcfda9d6004cbf5453956c514c87009
VirusShare_3fd37ad9cf074be5dbfd4e437a6c7c89
VirusShare_3fd762e41888331ba2fb04dd367d3edd
VirusShare_3fdb8fd0f57c35105e2e702703798bb6
VirusShare_3fdd32745d91a41b7335688512fb5b02
VirusShare_3fe2fb6dad7ee1167ced7f38a05bc4a6
VirusShare_3fe9f610e07d195b3f8becae6aa22826
VirusShare_3fe98ae4bbaccac5cd9590d965bbcb9d
VirusShare_3fe9579bf335e615e042930d365a912a
VirusShare_3feb5e0804d9579223cedfa20d1af523
VirusShare_3fecb31588e98dc0f4332cadff747271
VirusShare_3ff57b67a54ae2564b66d72f77c3eb8d
VirusShare_3ffb2a51446d4c09710404c3b3d15113
VirusShare_3ffb75cc1909873bcd0a410d455b3cca
VirusShare_3ffb5938fda17832c0af7c9d4732ac0f
VirusShare_004a0016f3ad2ced20c4eb3b0e125baa
VirusShare_004c19bf778f64ceaba4a8e0b8902488
VirusShare_04a5b0150ab726bef22cc5ed61d379ff
VirusShare_04a37d81330b812bf30062fbbf083185
VirusShare_04a3654b89fe80d575f782f1b8e9b309
VirusShare_04a5163bb9ddfe8b59cb805d9e1ae367
VirusShare_04a68452bb98148229d64bb4d8f8c686
VirusShare_04aa4fc2a5499b84e4fc6669d0a727fd
VirusShare_04aa7aeb48b776a21010025bc4b5ac2d
VirusShare_04ab2126ef6ef904a203f6e112fc8d3b
VirusShare_04aefe58309cec1e26e44fb68e8527e4
VirusShare_04b76ca333b513ceab09f5b46f6f9b3c
VirusShare_04b621e81326f2258d7a471ee86e251d
VirusShare_04b876f0115c16609c3c5e78f968506d
VirusShare_04bd625981e29d8217eb8c48b9bfdb58
VirusShare_04c28c1d8ff808027d31c5e6a6e47bee
VirusShare_04cab3a3d18ae4957624effd946bbd13
VirusShare_04cb83f4087b57744c4b517c963c57d1
VirusShare_04d24ac39f2a999620ab7b8f666f286c
VirusShare_04da8900decad489df26d909a6ab7b36
VirusShare_04dc23a9627ef775a12bdfebb4af4848
VirusShare_04dec13a315a70ee5dac76c2af2b2ce4
VirusShare_04dee6214fa537685304cfbdbe2d9359
VirusShare_04dfc4ded5f9e2bc6f624830fa40c12f
VirusShare_04e2f513adb9b1e6c4105bca72d7f713
VirusShare_04e3f1b061280684f2dd49b37e47191d
VirusShare_04e9b9e8a9788f6bf19cd05f09b4560b
VirusShare_04f8d3c21f79c7e433fc9730289144c5
VirusShare_04f18e2d9d9e004cf2c3e8fd8ba94fdf
VirusShare_04f66005e02b90de6b5aec8807e180db
VirusShare_04fba9803bcf168dbe8c79b2a2e8c656
VirusShare_04fc21d19139869c96d2e40c19e43d44
VirusShare_04fe3899f283ad71a03e20a004c598ca
VirusShare_4a0f903458821328c7f25d14797391e1
VirusShare_4a2ae0741e9771fa00fb3facb78654db
VirusShare_4a2d22b842b09ee832fdd025deff8c05
VirusShare_4a2d909be44a4a3a9559948ee0192ab5
VirusShare_4a3b64df064e880177d0f3ddf9cb8008
VirusShare_4a4ab27eb1800f9d995c7297114b3504
VirusShare_4a4e5889fedccbe245be4489ce07dff1
VirusShare_4a5a18fde72e37661ec77217a47b25cd
VirusShare_4a7a726aef749a101e51881109b7e3ca
VirusShare_4a7d75e2c50903554f0979b1139da6a7
VirusShare_4a8d111cac5faab89eede5f903e70039
VirusShare_4a8e2b4e94c99e8616d0ed61707da343
VirusShare_4a8f68884425d882abaa20c74f23759f
VirusShare_4a9af939c9e9b548469a1f166281a280
VirusShare_4a32f9539f588d2b424358af579ad38e
VirusShare_4a34e72f56edf58aa036199c09a67be0
VirusShare_4a40efae1fc9fca36689ad909e54165c
VirusShare_4a67a6e3d923411366452aab6969eba1
VirusShare_4a68a10704bccea4ad794d9ae78f9f93
VirusShare_4a75f5c49423afcd091b052f891bfe22
VirusShare_4a84dd3de7a47b4db33afe594cc4ea73
VirusShare_4a094b29d994b98073378ea81fafee68
VirusShare_4a461d72c2c4c652dc3b54446ca60a54
VirusShare_4a737b4e23a35e05e5040d8fd4e07b8c
VirusShare_4a769e5b2ee3063af30dff2b04fdc428
VirusShare_4a888fa804da883c4ab558013870f4ae
VirusShare_4a955d9cee99f488886c9c6bc4827f33
VirusShare_4a4602e2e08c4733d450536c664ca005
VirusShare_4a5786e95bfaf3de3aba22bd352f4915
VirusShare_4a6194ababa38d1bb024857229e39828
VirusShare_4a21518b81bee120fa568d5711a5c57b
VirusShare_4a23568a969895d113c548cc399824f6
VirusShare_4a24917b582f51d9d0b5373f518c938c
VirusShare_4a0027440ea8f1df4dc88ce7ad70e95d
VirusShare_4a48348cbefbc2db43001fd1036f951d
VirusShare_4a97151bb82e80386cb8d75519b35ba5
VirusShare_4a826380bd62804a9c177d6dc938cfab
VirusShare_4a3283084f7a539304b605677471c9c1
VirusShare_4a4208741c06a3fc58bdc19213fffc6a
VirusShare_4a57469920f3d2414bf54843eeeeea3f
VirusShare_4a74660802c270d3d90c8614bf3a8a79
VirusShare_4a76948673100fc203629ebb9b83f9b3
VirusShare_4aa1c8bc365940dcab4f345a6618ba2f
VirusShare_4aa6aea63ad04a817513d0fcc7530efa
VirusShare_4aa37b6b652494ff3b9c88601055d20f
VirusShare_4aa952b2b8047724b8566406c48557ff
VirusShare_4aaaffce8a71ff79a3e60ff3d475da0f
VirusShare_4ab2b57b33c29994c4504a8c596f12f3
VirusShare_4ab3fff4760943f12b490be858cae58b
VirusShare_4ab27efe4e466ab479d1f66271a11242
VirusShare_4ab039888fa6063771b2199537c6c72d
VirusShare_4aba7cea680dbd5c2c5605d0ac0cc49d
VirusShare_4abc0dc1036a6941781bd0bcd69bde00
VirusShare_4abc3445adbe076e4d8d4588e85a191b
VirusShare_4ac6dd1280860e290e789b48bf02b051
VirusShare_4ac9c0904e281e6ee551e1f5f846692a
VirusShare_4ad6f972dd194e427df60f30131e1ae7
VirusShare_4ad80d311b5d600d8446c49ad1a35332
VirusShare_4ae174e460f57690eb81bbf3a4418edc
VirusShare_4af13e8a225d399f79959b7e17b453d2
VirusShare_4af82b6a164888351a9e88dc49a9a169
VirusShare_4b1aa0e1f381a0c7c69a975f8b35fdac
VirusShare_4b1f68c4642a74753f8319b64c9a829e
VirusShare_4b2cfaa7cac5025e7876019d2048d15a
VirusShare_4b3ec3b41df1c0ce6ebfee30d9194bbf
VirusShare_4b4de9816a5cd3696d70d281105b7b87
VirusShare_4b4e674d961e26fd5cd22f6ece521c97
VirusShare_4b06e9fd9e11ef7bf1e392130bd2870e
VirusShare_4b8b582cc6810ff11a01726a17765d6a
VirusShare_4b9a684a3811dd250a7d15e9be89f988
VirusShare_4b9d86cb75b179d0c0d80814a5d2e9ed
VirusShare_4b9e0d3dfa2f7ee90fee10b226192c53
VirusShare_4b9ed2b2f56959f26f63a87314c879a1
VirusShare_4b16e32d802534a9f3518b22918fdf18
VirusShare_4b28f01d234b8de198691190accbc056
VirusShare_4b39e17a5cc3653dc5b43422d0b9f994
VirusShare_4b83b63fa8733df7f5d13b5dc6b0ab99
VirusShare_4b85d2d2853ef303f65754a62836fb06
VirusShare_4b326edc532ccdce077d274375c140b5
VirusShare_4b398e3ce219de7729e552c90f79a5c5
VirusShare_4b407e563e0c1324653abe9757e5e8f3
VirusShare_4b491fe88675b634d827bd100acb15cf
VirusShare_4b702a936e516462ad263c0db9f0248c
VirusShare_4b2596ec0a3d461a7f72e279783ab28f
VirusShare_4b4062e550e1d5b2b4c6b2900d4b12f0
VirusShare_4b6157e037728405d61e611a6eced6d0
VirusShare_4b42611efe83e82169a8fc6830a1df9a
VirusShare_4b55904c34dc3ce6044049e153a72df9
VirusShare_4b850476b47416739e8c023f7c1a72bd
VirusShare_4b5579540fb2d85036e5430bf6a86a88
VirusShare_4b708046477a9fe7aa2c75ca9defd767
VirusShare_4b80251287450ae9c3db1551d6482e2f
VirusShare_4ba1d0ad47766a6ed364c02ce9ba4ff9
VirusShare_4ba05e2b0d4fff8741622ba2893d878b
VirusShare_4ba5c20cd5f91e458eb72e8b34a7d083
VirusShare_4ba8565b4439bb379c572d7c203f3639
VirusShare_4ba9829a03124404d351c0b834a9f58a
VirusShare_4bab3c489439ae7b3ab7e4fa3f56d646
VirusShare_4baed5973fe7ed8644bbe269c12eca66
VirusShare_4baf65fac1d46802327a47df5f05d0fd
VirusShare_4bb6c04c181c767b24ddb0e7d4f2170c
VirusShare_4bb34ce63f6f124c5251800d6b319986
VirusShare_4bb88f9777a323f71b2e8fff3a370d8e
VirusShare_4bb91a94948301746eaf987fc62dc159
VirusShare_4bc35cca35b3db0def6663f38dbfe3c3
VirusShare_4bc439fd0a0023795b8b7ea41fb8160f
VirusShare_4bcd96f06c6ef7ea2983651277ec4707
VirusShare_4bd3dc3c243431ec02f99e80ef728720
VirusShare_4bda9a7eeaa084e1004276a871bb40c9
VirusShare_4bdd1979f6af2217d367cdd28abe6176
VirusShare_4bdf999c0e07eeb57fe334407d62571b
VirusShare_4bdfb578d16fff857511573265a8b3ef
VirusShare_4bef4ce096e854b5f30b6ba4ccb29d33
VirusShare_4bf4a901f273119fa863d9eb21e00c6b
VirusShare_4bf8f9699ec14a126f704cefa1de4a49
VirusShare_4bf27dcbc4c1d0d86dd3ae896331b1d6
VirusShare_4bf305f4d17ec9a55df054e2a0a0e8eb
VirusShare_4bfb9c6aa972395881380384937a5380
VirusShare_4bfee07b90a922001982fb8beb311621
VirusShare_4c0ecb6f720e435fe4453d89bd62a6a0
VirusShare_4c0ff519056dc243597b08d5b126d712
VirusShare_4c1adcf5add04732a12c0ab02c816f5b
VirusShare_4c1f7471bf6290348d78628cf4786081
VirusShare_4c3b3e683a58c55133301f7bf0d31b29
VirusShare_4c3b5086389b8a13be3d4b965b29cec4
VirusShare_4c3d640bb76bc03105172af6dd5a0421
VirusShare_4c3e2528a884837649fbb38e820f352c
VirusShare_4c4d9bf70f8a3a99bcbf7204b3bddea8
VirusShare_4c4d170a7403d41e228fc098b4e791bc
VirusShare_4c4e971955670a20a92dbacb8e27e33c
VirusShare_4c6b36215a02450960eff639c49c0860
VirusShare_4c7b4278b649c8a1d71bb8b52a1fc22b
VirusShare_4c7d422bb5cfb9c23404bb8b1d439874
VirusShare_4c7da0f0e24dd3d2e45eb85694a9bda3
VirusShare_4c7ddb043d54420474dd911aa752b429
VirusShare_4c08d4a0da3728d1228a3c6ff9af7628
VirusShare_4c8f5a709d80003cbf1c9bfaf7409cbf
VirusShare_4c9aa38f0c230954066b69db9e20fd35
VirusShare_4c9f13db980c27643149c47f0a77e7e0
VirusShare_4c19c8669077f1ed3d7c6544b660c236
VirusShare_4c20e8ec4350a3a7bf363623e10dceeb
VirusShare_4c26e3e2a63f00bd1d7e85ed5cd70e48
VirusShare_4c30adebaa75a2a309d3da7ec964efb5
VirusShare_4c40e5232076b95fc1caeddb4b67f19f
VirusShare_4c056d478aff573dda54216ed8cb393b
VirusShare_4c73b181555141b31f39e19e5e9fe569
VirusShare_4c74b7d8c877e1ed1045a168925a8302
VirusShare_4c78bacb25b217b479978fd0e2180307
VirusShare_4c127b0a95402189f2a5a7819214e83a
VirusShare_4c333b5b73c311ade7f82af7c4b81867
VirusShare_4c398e29b7318a0ee7d6ef9841fd2031
VirusShare_4c410cc48ca7dc0abf9c9763db8a88d5
VirusShare_4c474a53afe36d68580dbc8b8b3dc215
VirusShare_4c516a048573d017ce2526d4a9d6822e
VirusShare_4c0525f58e4d12c3350a56b2d54a2797
VirusShare_4c1032dc0b70800c569f375ae3c58f95
VirusShare_4c2103b05c49d8c5f8c42b16ebd7150e
VirusShare_4c2800e00c64f404616dd0018b7a9272
VirusShare_4c6816ff16af1b9d63ca8a6d08daafbc
VirusShare_4c8765a44864c0e5e9d0e11ed3628457
VirusShare_4c14503af7c93c1839d19775a0bc05c4
VirusShare_4c31926de29723beac6f45fe844418d4
VirusShare_4c709218cda2b41711a8ba4e0c940cde
VirusShare_4c25481587fe275a2a971f5a6d8e97da
VirusShare_4c79535350cea02043af47225952708b
VirusShare_4c369859823a64739403e01367f727fd
VirusShare_4c9708294386bd9af622005927ac1a4f
VirusShare_4ca1d52e0f95b8b3575c54a5e61ce73f
VirusShare_4ca5ca6c6b6d2984531aba9b7e5224a1
VirusShare_4ca7aba20e24b09001344444ac3a7689
VirusShare_4ca1361cdd66f53532b6704b77314f58
VirusShare_4ca23306f336b9381738ce77cacd8d8d
VirusShare_4cac397923a14439fbe76086c2f285de
VirusShare_4cadb8fa48c10ec392e04f2e55f8bd13
VirusShare_4cb913b0e71779dc0bf38e68c4329ef4
VirusShare_4cc2166c49de8e84dc8870cc33c2346f
VirusShare_4cc94260699719c1e193a970e5e3aa25
VirusShare_4cd4c346dd1e8c374b4af968eeb564fc
VirusShare_4cd92e09dc62697be1a5b442b287879b
VirusShare_4cd2849d1700f1dc4e2b1520d0b75e22
VirusShare_4ce1c0dd8488eacaca8b6e78444ff92b
VirusShare_4ce6a9fb51648c905188895202b84ae0
VirusShare_4cea94fc7b7fa6d56da1113a9b9907c7
VirusShare_4cf19ca907c132929925bd5f7427e283
VirusShare_4cf83ef522322058d0bcd9ccc5c1f2eb
VirusShare_4cf397c661173c86507fd3edb5f1e0d7
VirusShare_4d0b22f1e0d9b5c8322c86ff43cb0eb0
VirusShare_4d1b7ea29713ddc4b009fcbae4dec76e
VirusShare_4d1d30f93bea29f9211f2caf1ba95021
VirusShare_4d3a61cd3a2a0df7c5ff5fc554716cc3
VirusShare_4d3c7c29111e51e4c7a6897ade2752c5
VirusShare_4d3cdb66be8ff25504fadeb68b909750
VirusShare_4d3ed19bda96c1f1d8acee29726a1163
VirusShare_4d4b3e4ed1bf569807f536510183997a
VirusShare_4d5b2d7183718a92ee622f8c70a3f0a7
VirusShare_4d5d5f8abf69870d4de159dbff4431a3
VirusShare_4d5e6377fb7c0a0ec5fa153e8d910edf
VirusShare_4d8e6686f03be9fc8c198ae66c24aa2e
VirusShare_4d9c003db3580ab37fa152f29b1e5af7
VirusShare_4d9c50a52c6da3a24e4b286f72ed3a19
VirusShare_4d17bc31d6d16971655e63a39374b890
VirusShare_4d17df4ef1201f3f40cb1218da1ceb9e
VirusShare_4d27bdaf285d9bda3ef1504b86404b9f
VirusShare_4d48adcf505205b64f36d2bd969950cc
VirusShare_4d69b42a264ddd75849732f6863012d4
VirusShare_4d70c9e6c6011b76178701d173b1a4c8
VirusShare_4d74a7c849effa0ac121ed9677971994
VirusShare_4d83f5a0c663d90cfbbaf50fa0088349
VirusShare_4d91fcc6b700d66af5bf5aa45b55b9c3
VirusShare_4d92d30bab8cb39f03eafbf481e480f2
VirusShare_4d288df238ab8fbbc35031a948449bfb
VirusShare_4d294a198f55a1705912b72c74cd7edc
VirusShare_4d417b4777181352983706f6f16928f1
VirusShare_4d426bcbd402c82c7e934a43cbb33772
VirusShare_4d556a61fdb2a4c9b7e8e4baecb72b7f
VirusShare_4d731a23b1448390d6841449e29df075
VirusShare_4d763ea88a68b7c11f9a2fe707f5ab20
VirusShare_4d2155c62e58440bd092b17d831d9895
VirusShare_4d7784db02de943c64d5b56ce48b0160
VirusShare_4d9573b05f1d5fd74d7a2f721b2b2473
VirusShare_4d27213dd144beba37e7a9d96f86403c
VirusShare_4d48675f62241fd5830aec94d5324057
VirusShare_4d58653eb5998f442ecf5c0879345897
VirusShare_4d77541a157f19b5c0cf08da717d2ebd
VirusShare_4d567879cb006d0e66e8389910ba99d8
VirusShare_4d74845882054b31d4ddb3c5b814b356
VirusShare_4da26bf972463bc8c8f167fccf26bab0
VirusShare_4da86f74981a043511b797c39dcf3b1f
VirusShare_4da465f727dc08c57a9d12c6c23de383
VirusShare_4dae23b41807fb758a6861832a5bac59
VirusShare_4db5a137425159c27e776b81b83da89c
VirusShare_4dbb2b7b91b58518b4d786e6bb83c9ae
VirusShare_4dbba4b5686d344633f73ead4d912bb7
VirusShare_4dbcb4effa814f83b828c118f3444283
VirusShare_4dc0ffc235c3c51d26ce87ff91e0c2c5
VirusShare_4dc7f199029771870729232d84837f2c
VirusShare_4dc522d46e2eb0e4c98982543c45f20c
VirusShare_4dc746ec6206c673147b461e4e70b629
VirusShare_4dca1da616210c33521139beaf7abf00
VirusShare_4dcb05e9be2eb617354c9805d7c5d58f
VirusShare_4dcdbd2f814546d4533e59880d2fc1cf
VirusShare_4dd721f0d747e6dae0f87e20bea5976b
VirusShare_4ddbb1223839108729b622ea8a1cb3aa
VirusShare_4ddd6392d1a89104e017f8017d91a9bd
VirusShare_4ddee2f1966ec4c4e9340fa95c708e56
VirusShare_4de77903d42975e9445a9337a9601639
VirusShare_4dec561293654a2edae3a05d8003f6ce
VirusShare_4decf5aa06cee5fa04c06d7aa6dcf497
VirusShare_4df6ae44577cec6f3a06c9f6671cc4f5
VirusShare_4df45e4f13a82affea4d1c7fe8c80ec3
VirusShare_4df55676c8e056e2d19a8efaeceda00f
VirusShare_4dfee53fbaf5558514304dc1926eb3f6
VirusShare_4e0ff81da6d69ced9e3ff41ac6506c45
VirusShare_4e1e80810ed9f3787ccdc5db0a653dcd
VirusShare_4e2afd397d1171dd346f9cf4f5072978
VirusShare_4e2cf0b1cca48f35bc26c84d548380bb
VirusShare_4e3c4c1713b04cb7a08e970e230fb883
VirusShare_4e4a26203d5903e055146060c528ca29
VirusShare_4e4e54c8f94e9126af4e4f951ccba8fe
VirusShare_4e4e341ae0e35a64f5cc28e4fe0b30b2
VirusShare_4e6bcc71df5844c15babe82437e005cc
VirusShare_4e6e057c79d30a288e017c06eb46b869
VirusShare_4e7e745b85bcca4dce15be314d0af84c
VirusShare_4e8e173f778da3e06c12dec8fc6a7150
VirusShare_4e8e7558f52d6ff436350bfb189aa14a
VirusShare_4e9ea3dc7e734987be0382425f299a7d
VirusShare_4e45cd724671f3b71e22652a135828e5
VirusShare_4e49ff7ee7f45f166607c4517b70e8df
VirusShare_4e50bfac00a89c4218e83bf196fd8afe
VirusShare_4e51f987246d17c83a7d24417aecb4cd
VirusShare_4e66fce9b4886490ff3b54e52d75c909
VirusShare_4e73bbba03aaa3d5bf1dd40e1a3bbb68
VirusShare_4e83d3d8bc23aa38d348188807ec91aa
VirusShare_4e88f323314d43ef9c6318859d1bb4c4
VirusShare_4e310b132d8aa79b45c3bbbbe75dc339
VirusShare_4e328bcad198afcae284e61f28f4f277
VirusShare_4e485d66263def361e1d6a66ddae30ef
VirusShare_4e624b60d05eba2b8bc701bb75df831d
VirusShare_4e0802fee593ebd62ac696c0e8dd6ea7
VirusShare_4e927eb8189f74c04b3b4b37327ca989
VirusShare_4e3073ad8d0a80d473101e307e428374
VirusShare_4e3236b19072b8f11ac077d14c77c672
VirusShare_4e04578abd0e9378c12e93d2b0cfea0c
VirusShare_4e9897b66d9f947ae2c9db18c2cb846e
VirusShare_4e91506622c64b5c3b305106e31a4194
VirusShare_4e097302631e1c8ac3226d1b26a3acf9
VirusShare_4e6290865659b998b42af6d2e118f48c
VirusShare_4e4496767361831f0ad67d1d945f1341
VirusShare_4ea25a819a36c76c78a901eee60e5584
VirusShare_4eb58b333197bb58b1c72f468099a739
VirusShare_4eb60827df633663ea97cdbf766499cc
VirusShare_4ebd6a41068ee8293351f2cc90e8c3bf
VirusShare_4ec3bbf48302d475771cbc913f0718fc
VirusShare_4ec6b241e96e4c443673118a63770386
VirusShare_4ec6c8dbcbb2f71f1c972970ba4d3744
VirusShare_4ec64e3ecf258b6c9d3f45d1502d4760
VirusShare_4ec227edbd6446f39cebfb546ff7ba3a
VirusShare_4edae1ba0dcc820caeadadb145629f06
VirusShare_4edc08d9d423f0d30edadf5545d250e9
VirusShare_4edcc3e67c5d7a9d3bd0754fc3bbac2b
VirusShare_4edd6b64dd07e00c58cfbdea7067cf54
VirusShare_4edecf8089b6be0e0de7df30505e1b53
VirusShare_4ee016faac54e70f3141e562c769f257
VirusShare_4ee16d51c06dfa956eda0a5c02bf7054
VirusShare_4ee046d28373abf1d2cfc24700f2c1cd
VirusShare_4ee800d4b9a24296ca790394550569e9
VirusShare_4ef3a480d086f086ee8a34b180136e24
VirusShare_4f0a66be092e3ddae8d0305f0e9b8ec4
VirusShare_4f0e21c834152643225190655ef281fc
VirusShare_4f0e764ca4c4846635fe79679f6b5286
VirusShare_4f01d136ffb6fb141efc6dc65d7731bc
VirusShare_4f1a596741f452e3fff7b6475b29ff5f
VirusShare_4f1b24fd6bb61d6fe9dff7f988e6e67e
VirusShare_4f2b95a13cf2aaaad32f21cc46f425a9
VirusShare_4f2e8bba8287f8fcceb8423ab2c7b45b
VirusShare_4f3a12e377cd9ac162e413a209cd731d
VirusShare_4f3d8a0c4b7bf7b55bda59770f4c2d62
VirusShare_4f3f08638d32e72315f0bcd38b3c7b28
VirusShare_4f3fa6b8ef71f8aa137dbd2ea56a8d1e
VirusShare_4f05ee02387a0c63cf787d1a66d60d04
VirusShare_4f5a9e445ea2400fa4f5a7866dc493c0
VirusShare_4f5ba4a01be45fa628616ded842436f7
VirusShare_4f5e5bb837fee6219d4501e5e137b7cd
VirusShare_4f5e41f79c5674ae31e824f2e93fe2c7
VirusShare_4f5f1d349e721942340c45c50fe65782
VirusShare_4f8df3a788e3b983e4330a09eab454b9
VirusShare_4f9ed88f0202521adc7226a0bf380873
VirusShare_4f21bc35aed0dd721b510318748e5258
VirusShare_4f42c64427c8200d6bc1a3fc180d4a86
VirusShare_4f043c140dae279d5efac49eb6f447f5
VirusShare_4f48eb5f070ee1f204981f482b3bf421
VirusShare_4f53b94678d94ced63c62b54cf31ffe8
VirusShare_4f94a5444ca122c0690ab8156748cfa6
VirusShare_4f97edfd453652b6cc961450b942cb05
VirusShare_4f395a3b1d61398ad0e6c15008bb31c4
VirusShare_4f424decfedb3850101ce2a99f821461
VirusShare_4f528ed69356cbff5c0fc694f89eac42
VirusShare_4f606cf5ddaa2197032fb6496c151fb4
VirusShare_4f629f80f8f16962255f8c1e20c80314
VirusShare_4f751cde51c8c9437daa9ae3bfc1cda9
VirusShare_4f4906709cef8a324404a5c4b7413307
VirusShare_4f74636290c7693f49b8edba96402475
VirusShare_4f122117347751a7233867f45b0f14f6
VirusShare_4fa8a0be143e71ec29b2eacd9c85dd80
VirusShare_4fa8a52e0b6ea3e09b6b4b4d529836fa
VirusShare_4fb0b4d480328adbd1d4b6bea1299d03
VirusShare_4fc4f861bbe3911c52b730725f593941
VirusShare_4fc5df72bc0d100daeaea6d0c1537250
VirusShare_4fc657f29ab3e3ffb4f163c860217e3b
VirusShare_4fc17446edcf17a757896915c3d77521
VirusShare_4fcc2b7877fa160fafeb89b604abf233
VirusShare_4fcc45f549f02ae12ba0cd44661dde38
VirusShare_4fd87d5fe903e7f8069dd732af033a8c
VirusShare_4fe41af30f71935e9d7fd4dc8c64f919
VirusShare_4fe91e4ba3a2199c6b6e6502d9146df2
VirusShare_4febb06bae0f541c06a3cdcae07b9c2a
VirusShare_4ff9b2c5f60ffb497cbbc4affc2f58bb
VirusShare_4ffb12e1f71d5a8b70c3b8017c1c7422
VirusShare_4ffbe39fd7e82f2615a85998a51256f2
VirusShare_005c5a70661fd638331b16679f8aaabc
VirusShare_05a2391cb93ca9a9e94afc3db6544b65
VirusShare_05aa3acd02a97202507fa2c570ceed58
VirusShare_05ab6d98a0cb0492bfab7b6ed47c3c8d
VirusShare_05b0e5710903de4baced347b1db7922b
VirusShare_05b4b221a8887955a1624cde4c911df6
VirusShare_05b7a67f1d16e5a096e02c3fc587784d
VirusShare_05b11c8906fdf251aa2f1f8e27d7d99c
VirusShare_05b28bfcd8fcf78f60f0387639eea43a
VirusShare_05b055cb4bf0cdeea1fa8d3883f0e807
VirusShare_05bb956102d964de66670f53611a0e3b
VirusShare_05c3ed952a012cb0b6a88c45f1490650
VirusShare_05c67e264dbbd019ed1939a3d3156d1a
VirusShare_05c94cbbd6553ec36c809e57dd16c526
VirusShare_05cdb66802d2b3e55241e20cce4e405b
VirusShare_05e56d8491e3349f16be06d535ddaf55
VirusShare_05eca43bbe2571d6bb270c4f71a026d0
VirusShare_05fcb5cd27cff68d962f15e911f69a6c
VirusShare_05fcf237bdb1c0a1a7ac209e5c8dea84
VirusShare_05fe03029ab626ad2eb2ebee710215dd
VirusShare_5a0b58c01ed37be7aa491d8095745a22
VirusShare_5a0b4410bce76712421fc9047e8651e0
VirusShare_5a0bfb53ad12b33cdb330f53b8047164
VirusShare_5a0dd3c4743927ae635da063f8fb7681
VirusShare_5a0e0ac6beb3469013a257aea5af9932
VirusShare_5a2a4a4913f30aafa0d264dcbe4a678b
VirusShare_5a2a4714ca567a4d0c134e8cae74fd94
VirusShare_5a3a0734abea6b0bfd6062b0e7bf3b5c
VirusShare_5a3d4e249f5edc2f5f9c80be9a630bba
VirusShare_5a4b8cc6c5cc741098296912fa9e8b85
VirusShare_5a4bb1db0aa1cd0032bd92569fd55616
VirusShare_5a6f394c4fe8db09f6f7552272aa1d10
VirusShare_5a7fbf4f65e2ecad495f51a93f3897de
VirusShare_5a08ba8bda7694e1e94f4dbd223809dd
VirusShare_5a8c9a8cdd052e0e074d77524d2f2861
VirusShare_5a8d9635aead7e44834812aed4ea2039
VirusShare_5a9e5e85de778ce54316b89a31a0acbc
VirusShare_5a9e8e4ff398ef7046c2a5752782f3fa
VirusShare_5a10fa18675e4885f29785c60d24a3af
VirusShare_5a14fed3c70932e5f0b63a556426a223
VirusShare_5a17c89c088b1b1bcd5a6ce5f53f50cf
VirusShare_5a29aa228191c16504ea595d895393ea
VirusShare_5a29c651b5ca80e777d1748f0ac442af
VirusShare_5a33a55d83042430b8f1be3f4185e62f
VirusShare_5a59af5f8bf2bd3d4a2e97050153f683
VirusShare_5a75f903489773f4fd3b062850993e9b
VirusShare_5a94dbf4cc962712ebf354ef085f51e7
VirusShare_5a0319dd7db052b031f42c49113df000
VirusShare_5a861a259180bd7d70bce4bdaa3f1639
VirusShare_5a1309ecc2f28d3c6aedc85f832e8d50
VirusShare_5a2893be6eb4b2acd0299dadf348ea6a
[truncated: 13,000 more rows]
